# Supplementary material for: Correction: Advancing inclusive research calculator for oncology disease areas: A resource to support the development of enrollment targets in diversity action plans for industry sponsors
Source: PLoS One. 2025 May 12;20(5):e0324115. doi: 10.1371/journal.pone.0324115 (PMC12068707; doi:10.1371/journal.pone.0324115)
Supplement: S2 File — (XLSX) [file pone.0324115.s001.xlsx]

## Sheet: ONC_Age at diagnosis
Trial size	1000
Bladder cancer - urothelial carcinoma
Representative trial sample sizes						[Note: 5-year stabilized estimates] Counts and age-adjusted incidence rates of patients in the US diagnosed with invasive urothelial carcinoma* from 2015 to 2019, by age at diagnosis
Age at diagnosis (years)	Annual US incidence (N)	(%)	Representative trial sample size (n)	Small sample size		Age at diagnosis (years)	Count	%	Rate	Lower CI	Upper CI	Rate Ratio	Ratio Lower CI	Ratio Upper CI	Ratio P-Value	Population
All stages						All stages
Pediatric (<15y)	3.6	5.09128e-05	0.0509128			Middle-aged (40-64y)	85287	0.241233	13.2	13.1	13.3	1	Reference			516093620
AYA (15-39y)	566.4	0.00801027	8.01027	§		Pediatric (<15y)	18	5.09128e-05	0.0#	0	0	0.0004	0.0003	0.0007	<0.001	303398663
Middle-aged (40-64y)	17057.4	0.241233	241.233			AYA (15-39y)	2832	0.00801027	0.6#	0.5	0.6	0.0419	0.0404	0.0435	<0.001	545448349
Senior (65+y)	53081.8	0.750706	750.706			Senior (65+y)	265409	0.750706	109.2#	108.8	109.6	8.2634	8.1983	8.329	<0.001	253038901
Total	70709.2	1	1000			Total	353546	1
Early stage						Early stage
Pediatric (<15y)	<15	~				Middle-aged (40-64y)	32520	0.218884	5	4.9	5	1	Reference			516093620
AYA (15-39y)	110.8	0.00372883	3.72883	§		Pediatric (<15y)	<15	~								303398663
Middle-aged (40-64y)	6504	0.218884	218.884			AYA (15-39y)	554	0.00372883	0.1#	0.1	0.1	0.0223	0.0205	0.0243	<0.001	545448349
Senior (65+y)	23099	0.777367	777.367			Senior (65+y)	115495	0.777367	47.6#	47.4	47.9	9.6163	9.496	9.7383	<0.001	253038901
Total	29714.4	0.99998	1000			Total	148572	0.99998
De novo metastatic disease						De novo metastatic disease
AYA (15-39y)	15.4	0.00558214	5.58214	§		Middle-aged (40-64y)	3771	0.27338	0.6	0.6	0.6	1	Reference			516093620
Middle-aged (40-64y)	754.2	0.27338	273.38			AYA (15-39y)	77	0.00558214	0.0#	0	0	0.0265	0.0208	0.0332	<0.001	545448349
Senior (65+y)	1989.2	0.721038	721.038			Senior (65+y)	9946	0.721038	4.1#	4	4.2	7.0008	6.7363	7.2766	<0.001	253038901
Total	2758.8	1	1000			Total	13794	1
						Abbreviations: Adolescent and young adult (AYA); Confidence interval (CI); United States (US)
						*Urothelial carcinoma defined as International Classification of Diseases for Oncology, 3rd edition (ICD-O-3) primary site = C67.0-C67.9 and histologic type = 8020, 8031, 8082, 8120, 8122, 8130,8131
						Note: Rates are per 100,000 and age-adjusted to the 2000 US Std Population (19 age groups - Census P25-1130) standard; Confidence intervals (Tiwari mod) are 95% for rates and ratios.
						Note: Early stage is defined as localized/ regional based on merged summary stage variable developed by the National Cancer Institute
						~Statistic could not be calculated.
						# The rate ratio indicates that the rate is significantly different than the rate of the Reference (P<0.05).
						Source: National Program of Cancer Registries and Surveillance, Epidemiology and End Results Program SEER*Stat Database: NPCR and SEER Incidence - U.S. Cancer Statistics Public Use Research Database, 2021 Submission (2001-2019). United States Department of Health and Human Services, Centers for Disease Control and Prevention and National Cancer Institute. Released June 2022. Accessed at www.cdc.g…
Brain cancer
Representative trial sample sizes						[Note: 5-year stabilized estimates] Counts and age-adjusted incidence rates of patients in the US diagnosed with brain cancer from 2015 to 2019, by age at diagnosis
Age at diagnosis (years)	Annual US incidence (N)	(%)	Representative trial sample size (n)			Age at diagnosis (years)	Count	%	Rate	Lower CI	Upper CI	Rate Ratio	Ratio Lower CI	Ratio Upper CI	Ratio P-Value	Population
All stages						All stages
Pediatric (<15y)	1849.8	0.0850022	85.0022			Middle-aged (40-64y)	39597	0.363913	6.9	6.8	7	1	Reference			516093620
AYA (15-39y)	2983	0.137075	137.075			Pediatric (<15y)	9249	0.0850022	3.0#	3	3.1	0.442	0.432	0.4522	<0.001	303398663
Middle-aged (40-64y)	7919.4	0.363913	363.913			AYA (15-39y)	14915	0.137075	2.8#	2.7	2.8	0.4022	0.3946	0.41	<0.001	545448349
Senior (65+y)	9009.6	0.41401	414.01			Senior (65+y)	45048	0.41401	18.1#	17.9	18.3	2.6274	2.5912	2.6641	<0.001	253038901
Total	21761.8	1	1000			Total	108809	1
Early stage						Early stage
Pediatric (<15y)	1608.4	0.0876732	87.6732			Middle-aged (40-64y)	34353	0.374514	6	5.9	6.1	1	Reference			516093620
AYA (15-39y)	2622.4	0.142946	142.946			Pediatric (<15y)	8042	0.0876732	2.6#	2.6	2.7	0.4425	0.4318	0.4535	<0.001	303398663
Middle-aged (40-64y)	6870.6	0.374514	374.514			AYA (15-39y)	13112	0.142946	2.4#	2.4	2.5	0.4072	0.399	0.4157	<0.001	545448349
Senior (65+y)	7244	0.394867	394.867			Senior (65+y)	36220	0.394867	14.5#	14.4	14.7	2.4253	2.3888	2.4623	<0.001	253038901
Total	18345.4	1	1000			Total	91727	1
De novo metastatic disease						De novo metastatic disease
Pediatric (<15y)	117.4	0.286481	286.481			Middle-aged (40-64y)	566	0.276232	0.1	0.1	0.1	1	Reference			516093620
AYA (15-39y)	52.4	0.127867	127.867			Pediatric (<15y)	587	0.286481	0.2#	0.2	0.2	1.9951	1.7705	2.2484	<0.001	303398663
Middle-aged (40-64y)	113.2	0.276232	276.232			AYA (15-39y)	262	0.127867	0.0#	0	0.1	0.4978	0.4273	0.5787	<0.001	545448349
Senior (65+y)	126.8	0.309419	309.419			Senior (65+y)	634	0.309419	0.3#	0.2	0.3	2.6365	2.3433	2.9669	<0.001	253038901
Total	409.8	1	1000			Total	2049	1
						Abbreviations: Adolescent and young adult (AYA); Confidence interval (CI); United States (US)
						Note: Rates are per 100,000 and age-adjusted to the 2000 US Std Population (19 age groups - Census P25-1130) standard; Confidence intervals (Tiwari mod) are 95% for rates and ratios.
						Note: Early stage is defined as localized/ regional based on merged summary stage variable developed by the National Cancer Institute
						~Statistic could not be calculated.
						# The rate ratio indicates that the rate is significantly different than the rate of the Reference (P<0.05).
						Source: National Program of Cancer Registries and Surveillance, Epidemiology and End Results Program SEER*Stat Database: NPCR and SEER Incidence - U.S. Cancer Statistics Public Use Research Database, 2021 Submission (2001-2019). United States Department of Health and Human Services, Centers for Disease Control and Prevention and National Cancer Institute. Released June 2022. Accessed at www.cdc.g…
Breast cancer - HER2+ breast cancer
Representative trial sample sizes						[Note: 5-year stabilized estimates] Counts and age-adjusted incidence rates of females at birth in the US diagnosed with first primary invasive HER2+ breast cancer from 2015 to 2019, by age at diagnosis
Age at diagnosis (years)	Annual US incidence (N)	(%)	Representative trial sample size (n)			Age at diagnosis (years)	Count	%	Rate	Lower CI	Upper CI	Rate Ratio	Lower CI	Upper CI	Ratio P-Value	Population
All stages						All stages
AYA (15-39y)	2854.4	0.0827079	82.7079			Middle-aged (40-64y)	97451	0.56474	34.9	34.7	35.2	1	Reference			263436416
Middle-aged (40-64y)	19490.2	0.56474	564.74			AYA (15-39y)	14272	0.0827079	5.7#	5.6	5.8	0.1633	0.1604	0.1662	<0.001	268610901
Senior (65+y)	12167.2	0.352552	352.552			Senior (65+y)	60836	0.352552	43.3#	43	43.7	1.2411	1.2283	1.254	<0.001	140820654
Total	34511.8	1	1000			Total	172559	1
eBC*						eBC*
AYA (15-39y)	2519	0.081256	81.256			Middle-aged (40-64y)	87970	0.567534	31.6	31.4	31.8	1	Reference			263436416
Middle-aged (40-64y)	17594	0.567534	567.534			AYA (15-39y)	12595	0.081256	5.0#	4.9	5.1	0.1594	0.1564	0.1624	<0.001	268610901
Senior (65+y)	10887.8	0.35121	351.21			Senior (65+y)	54439	0.35121	38.8#	38.5	39.1	1.2276	1.2142	1.2411	<0.001	140820654
Total	31000.8	1	1000			Total	155004	1
De novo mBC*						De novo mBC*
AYA (15-39y)	304.6	0.0987294	98.7294			Middle-aged (40-64y)	8335	0.540322	2.9	2.8	3	1	Reference			263436416
Middle-aged (40-64y)	1667	0.540322	540.322			AYA (15-39y)	1523	0.0987294	0.6#	0.6	0.6	0.2073	0.1961	0.2191	<0.001	268610901
Senior (65+y)	1113.6	0.360949	360.949			Senior (65+y)	5568	0.360949	4.0#	3.9	4.1	1.364	1.3173	1.4123	<0.001	140820654
Total	3085.2	1	1000			Total	15426	1
						Abbreviations: Adolescent and young adult (AYA); Confidence interval (CI); Early breast cancer (eBC); Hormone receptor (HR); Human epidermal growth factor receptor 2 (HER2); United States (US)
						Note: Rates are per 100,000 and age-adjusted to the 2000 US Std Population (19 age groups - Census P25-1130) standard; Confidence intervals (Tiwari mod) are 95% for rates and ratios.
						* Localized/ regional based on merged summary stage variable developed by the National Cancer Institute (https://seer.cancer.gov/tools/ssm/SSM2018-BREAST.pdf)
						~ Statistic could not be calculated.
						# The rate ratio indicates that the rate is significantly different than the rate of the Reference (p<0.05).
						Source: National Program of Cancer Registries and Surveillance, Epidemiology and End Results Program SEER*Stat Database: NPCR and SEER Incidence - U.S. Cancer Statistics Public Use Research Database, 2021 Submission (2001-2019). United States Department of Health and Human Services, Centers for Disease Control and Prevention and National Cancer Institute. Released June 2022. Accessed at www.cdc.g…
Breast cancer - Triple-negative breast cancer
Representative trial sample sizes						[Note: 5-year stabilized estimates] Counts and age-adjusted incidence rates of female at birth in the US diagnosed with first primary invasive TNBC from 2015 to 2019, by age at diagnosis
Age at diagnosis (years)	Annual US incidence (N)	(%)	Representative trial sample size (n)			Age at diagnosis (years)	Count	%	Rate	Lower CI	Upper CI	Rate Ratio	Lower CI	Upper CI	Ratio P-Value	Population
All stages						All stages
AYA (15-39y)	2121.8	0.0794747	79.4747			Middle-aged (40-64y)	69737	0.522418	24.8	24.6	25	1	Reference			263436416
Middle-aged (40-64y)	13947.4	0.522418	522.418			AYA (15-39y)	10609	0.0794747	4.2#	4.1	4.3	0.1697	0.1662	0.1732	<0.001	268610901
Senior (65+y)	10628.6	0.398108	398.108			Senior (65+y)	53143	0.398108	38.0#	37.7	38.4	1.5327	1.5151	1.5505	<0.001	140820654
Total	26697.8	1	1000			Total	133489	1
eBC*						eBC*
AYA (15-39y)	1958.2	0.0799853	79.9853			Middle-aged (40-64y)	64279	0.525112	22.9	22.7	23.1	1	Reference			263436416
Middle-aged (40-64y)	12855.8	0.525112	525.112			AYA (15-39y)	9791	0.0799853	3.9#	3.8	4	0.1696	0.166	0.1733	<0.001	268610901
Senior (65+y)	9668	0.394902	394.902			Senior (65+y)	48340	0.394902	34.6#	34.3	34.9	1.5097	1.4915	1.528	<0.001	140820654
Total	24482	1	1000			Total	122410	1
De novo mBC*						De novo mBC*
AYA (15-39y)	135.8	0.0727448	72.7448			Middle-aged (40-64y)	4572	0.489822	1.6	1.5	1.6	1	Reference			263436416
Middle-aged (40-64y)	914.4	0.489822	489.822			AYA (15-39y)	679	0.0727448	0.3#	0.2	0.3	0.1704	0.1568	0.1848	<0.001	268610901
Senior (65+y)	816.6	0.437433	437.433			Senior (65+y)	4083	0.437433	2.9#	2.8	3	1.8549	1.776	1.9373	<0.001	140820654
Total	1866.8	1	1000			Total	9334	1
						Abbreviations: Adolescent and young adult (AYA); Confidence interval (CI); Early breast cancer (eBC); Triple-negative breast cancer (TNBC); United States (US)
						Note: Rates are per 100,000 and age-adjusted to the 2000 US Std Population (19 age groups - Census P25-1130) standard; Confidence intervals (Tiwari mod) are 95% for rates and ratios.
						* Localized/ regional based on merged summary stage variable developed by the National Cancer Institute (https://seer.cancer.gov/tools/ssm/SSM2018-BREAST.pdf)
						~ Statistic could not be calculated.
						# The rate ratio indicates that the rate is significantly different than the rate of the Reference (p<0.05).
						Source: National Program of Cancer Registries and Surveillance, Epidemiology and End Results Program SEER*Stat Database: NPCR and SEER Incidence - U.S. Cancer Statistics Public Use Research Database, 2021 Submission (2001-2019). United States Department of Health and Human Services, Centers for Disease Control and Prevention and National Cancer Institute. Released June 2022. Accessed at www.cdc.g…
Breast cancer - HR+ HER2- breast cancer
Representative trial sample sizes						[Note: 5-year stabilized estimates] Counts and age-adjusted incidence rates of female at birth in the US diagnosed with first primary invasive HR+ HER2- breast cancer from 2015 to 2019, by age at diagnosis
Age at diagnosis (years)	Annual US incidence (N)	(%)	Representative trial sample size (n)	Small sample size		Age at diagnosis (years)	Count	%	Rate	Lower CI	Upper CI	Rate Ratio	Lower CI	Upper CI	Ratio P-Value	Population
All stages						All stages
AYA (15-39y)	5740.8	0.0322922	32.2922	§		Middle-aged (40-64y)	418108	0.470375	144.6	144.1	145	1	Reference			263436416
Middle-aged (40-64y)	83621.6	0.470375	470.375			AYA (15-39y)	28704	0.0322922	11.6#	11.5	11.7	0.0801	0.0792	0.0811	<0.001	268610901
Senior (65+y)	88414.2	0.497333	497.333			Senior (65+y)	442071	0.497333	317.9#	317	318.9	2.1993	2.1898	2.2089	<0.001	140820654
Total	177777	1	1000			Total	888883	1
eBC*						eBC*
AYA (15-39y)	5305.4	0.0315522	31.5522	§		Middle-aged (40-64y)	396938	0.472133	137.4	136.9	137.8	1	Reference			263436416
Middle-aged (40-64y)	79387.6	0.472133	472.133			AYA (15-39y)	26527	0.0315522	10.7#	10.6	10.8	0.078	0.077	0.079	<0.001	268610901
Senior (65+y)	83453.6	0.496315	496.315			Senior (65+y)	417268	0.496315	300.2#	299.2	301.1	2.1851	2.1754	2.1949	<0.001	140820654
Total	168147	1	1000			Total	840733	1
De novo mBC*						De novo mBC*
AYA (15-39y)	382.2	0.0485222	48.5222	§		Middle-aged (40-64y)	17730	0.450183	6	5.9	6.1	1	Reference			263436416
Middle-aged (40-64y)	3546	0.450183	450.183			AYA (15-39y)	1911	0.0485222	0.8#	0.7	0.8	0.1274	0.1214	0.1336	<0.001	268610901
Senior (65+y)	3948.6	0.501295	501.295			Senior (65+y)	19743	0.501295	14.2#	14	14.4	2.3626	2.3138	2.4124	<0.001	140820654
Total	7876.8	1	1000			Total	39384	1
						Abbreviations: Adolescent and young adult (AYA); Confidence interval (CI); Early breast cancer (eBC); Hormone receptor (HR); Human epidermal growth factor receptor 2 (HER2); United States (US)
						Note: Rates are per 100,000 and age-adjusted to the 2000 US Std Population (19 age groups - Census P25-1130) standard; Confidence intervals (Tiwari mod) are 95% for rates and ratios.
						* Localized/ regional based on merged summary stage variable developed by the National Cancer Institute (https://seer.cancer.gov/tools/ssm/SSM2018-BREAST.pdf)
						~ Statistic could not be calculated.
						# The rate ratio indicates that the rate is significantly different than the rate of the Reference (p<0.05).
						Source: National Program of Cancer Registries and Surveillance, Epidemiology and End Results Program SEER*Stat Database: NPCR and SEER Incidence - U.S. Cancer Statistics Public Use Research Database, 2021 Submission (2001-2019). United States Department of Health and Human Services, Centers for Disease Control and Prevention and National Cancer Institute. Released June 2022. Accessed at www.cdc.g…
Breast cancer - HR+ HER2+ breast cancer
Representative trial sample sizes						[Note: 5-year stabilized estimates] Counts and age-adjusted incidence rates of patients in the US diagnosed with invasive HR+HER2+ breast cancer from 2015 to 2019, by age at diagnosis
Age at diagnosis (years)	Annual US incidence (N)	(%)	Representative trial sample size (n)			Age at diagnosis (years)	Count	%	Rate	Lower CI	Upper CI	Rate Ratio	Ratio Lower CI	Ratio Upper CI	Ratio P-Value	Population
All stages						All stages
AYA (15-39y)	10393	0.084096	84.096			Middle-aged (40-64y)	69015	0.558442	24.8	24.6	25	1	Reference			264402259
Middle-aged (40-64y)	69015	0.558442	558.442			AYA (15-39y)	10393	0.084096	4.1#	4.1	4.2	0.1668	0.1634	0.1704	<0.001	269617502
Senior (65+y)	44177	0.357462	357.462			Senior (65+y)	44177	0.357462	31.4#	31.1	31.7	1.2659	1.2505	1.2815	<0.001	141335503
Total	123585	1	1000			Total	123585	1
eBC*						eBC*
AYA (15-39y)	9246	0.0825359	82.5359			Middle-aged (40-64y)	62967	0.562085	22.7	22.5	22.8	1	Reference			264402259
Middle-aged (40-64y)	62967	0.562085	562.085			AYA (15-39y)	9246	0.0825359	3.7#	3.6	3.8	0.1625	0.1589	0.1661	<0.001	269617502
Senior (65+y)	39811	0.355379	355.379			Senior (65+y)	39811	0.355379	28.3#	28	28.6	1.2481	1.2322	1.2643	<0.001	141335503
Total	112024	1	1000			Total	112024	1
De novo mBC*						De novo mBC*
AYA (15-39y)	1036	0.10226	102.26			Middle-aged (40-64y)	5313	0.52443	1.9	1.8	1.9	1	Reference			264402259
Middle-aged (40-64y)	5313	0.52443	524.43			AYA (15-39y)	1036	0.10226	0.4#	0.4	0.4	0.2202	0.2057	0.2356	<0.001	269617502
Senior (65+y)	3782	0.37331	373.31			Senior (65+y)	3782	0.37331	2.7#	2.6	2.8	1.4441	1.3834	1.5073	<0.001	141335503
Total	10131	1	1000			Total	10131	1
						Abbreviations: Adolescent and young adult (AYA); Confidence interval (CI); Early breast cancer (eBC); Hormone receptor (HR); Human epidermal growth factor receptor 2 (HER2); United States (US)
						Note: Rates are per 100,000 and age-adjusted to the 2000 US Std Population (19 age groups - Census P25-1130) standard; Confidence intervals (Tiwari mod) are 95% for rates and ratios.
						* Localized/ regional based on merged summary stage variable developed by the National Cancer Institute (https://seer.cancer.gov/tools/ssm/SSM2018-BREAST.pdf)
						~ Statistic could not be calculated.
						# The rate ratio indicates that the rate is significantly different than the rate of the Reference (p<0.05).
						Source: National Program of Cancer Registries and Surveillance, Epidemiology and End Results Program SEER*Stat Database: NPCR and SEER Incidence - U.S. Cancer Statistics Public Use Research Database, 2022 Submission (2001-2020). United States Department of Health and Human Services, Centers for Disease Control and Prevention and National Cancer Institute. Released June 2023. Accessed at www.cdc.g…
Breast cancer (all subtypes combined)
Representative trial sample sizes						[Note: 5-year stabilized estimates] Counts and age-adjusted incidence rates of patients (including males at birth and female at birth) in the US diagnosed with invasive breast cancer from 2015 to 2019, by age at diagnosis
Age at diagnosis (years)	Annual US incidence (N)	(%)	Representative trial sample size (n)	Small sample size		Age at diagnosis (years)	Count	%	Rate	Lower CI	Upper CI	Rate Ratio	Lower CI	Upper CI	Ratio P-Value	Population
All stages						All stages
AYA (15-39y)	11398.8	0.0443016	44.3016	§		Middle-aged (40-64y)	621749	0.483287	110.7	110.4	111	1	Reference			516093620
Middle-aged (40-64y)	124350	0.483287	483.287			AYA (15-39y)	56994	0.0443016	11.4#	11.3	11.5	0.1028	0.1019	0.1036	<0.001	545448349
Senior (65+y)	121552	0.472412	472.412			Senior (65+y)	607758	0.472412	241.9#	241.2	242.5	2.1844	2.1765	2.1924	<0.001	253038901
Total	257300	1	1000			Total	1286501	1
Early stage*						Early stage*
AYA (15-39y)	10204.8	0.0435082	43.5082	§		Middle-aged (40-64y)	573392	0.488932	102.2	102	102.5	1	Reference			516093620
Middle-aged (40-64y)	114678	0.488932	488.932			AYA (15-39y)	51024	0.0435082	10.2#	10.1	10.3	0.0997	0.0988	0.1006	<0.001	545448349
Senior (65+y)	109666	0.46756	467.56			Senior (65+y)	548329	0.46756	218.0#	217.4	218.6	2.1322	2.1241	2.1403	<0.001	253038901
Total	234549	1	1000			Total	1172745	1
De novo metastatic disease						De novo metastatic disease
AYA (15-39y)	881.2	0.0591465	59.1465			Middle-aged (40-64y)	34234	0.45956	6	5.9	6	1	Reference			516093620
Middle-aged (40-64y)	6846.8	0.45956	459.56			AYA (15-39y)	4406	0.0591465	0.9#	0.8	0.9	0.1462	0.1416	0.1509	<0.001	545448349
Senior (65+y)	7170.4	0.48128	481.28			Senior (65+y)	35852	0.48128	14.4#	14.2	14.6	2.4101	2.3737	2.447	<0.001	253038901
Total	14898.6	1	1000			Total	74493	1
						Abbreviations: Confidence interval (CI); United States (US)
						Note: Rates are per 100,000 and age-adjusted to the 2000 US Std Population (19 age groups - Census P25-1130) standard; Confidence intervals (Tiwari mod) are 95% for rates and ratios.
						* Localized/ regional based on merged summary stage variable developed by the National Cancer Institute
						# The rate ratio indicates that the rate is significantly different than the rate of the Reference (p<0.05).
						Source: National Program of Cancer Registries and Surveillance, Epidemiology and End Results Program SEER*Stat Database: NPCR and SEER Incidence - U.S. Cancer Statistics Public Use Research Database, 2021 Submission (2001-2019). United States Department of Health and Human Services, Centers for Disease Control and Prevention and National Cancer Institute. Released June 2022. Accessed at www.cdc.g…
Cervical cancer
Representative trial sample sizes						[Note: 5-year stabilized estimates] Counts and age-adjusted incidence rates of female at birth patients in the US diagnosed with cervical cancer from 2015 to 2019, by age at diagnosis
Age at diagnosis (years)	Annual US incidence (N)	(%)	Representative trial sample size (n)			Age at diagnosis (years)	Count	%	Rate	Lower CI	Upper CI	Rate Ratio	Ratio Lower CI	Ratio Upper CI	Ratio P-Value	Population
All stages						All stages
Pediatric (<15y)	3.4	0.000259871	0.259871			Middle-aged (40-64y)	35223	0.538438	13.8	13.6	13.9	1	Reference			263436416
AYA (15-39y)	3351	0.256126	256.126			Pediatric (<15y)	17	0.000259871	0.0#	0	0	0.0008	0.0005	0.0013	<0.001	148422502
Middle-aged (40-64y)	7044.6	0.538438	538.438			AYA (15-39y)	16755	0.256126	6.5#	6.4	6.6	0.4734	0.4646	0.4823	<0.001	268610901
Senior (65+y)	2684.4	0.205176	205.176			Senior (65+y)	13422	0.205176	9.5#	9.4	9.7	0.6919	0.678	0.7061	<0.001	140820654
Total	13083.4	1	1000			Total	65417	1
Early stage						Early stage
Pediatric (<15y)	3.4	0.000334527	0.334527			Middle-aged (40-64y)	27369	0.538569	10.9	10.7	11	1	Reference			263436416
AYA (15-39y)	2911.8	0.286493	286.493			Pediatric (<15y)	17	0.000334527	0.0#	0	0	0.0011	0.0006	0.0017	<0.001	148422502
Middle-aged (40-64y)	5473.8	0.538569	538.569			AYA (15-39y)	14559	0.286493	5.7#	5.6	5.8	0.5204	0.5099	0.5312	<0.001	268610901
Senior (65+y)	1774.6	0.174603	174.603			Senior (65+y)	8873	0.174603	6.3#	6.2	6.4	0.5794	0.5654	0.5937	<0.001	140820654
Total	10163.6	1	1000			Total	50818	1
De novo metastatic disease						De novo metastatic disease
AYA (15-39y)	230.4	0.118922	118.922			Middle-aged (40-64y)	5540	0.5719	2	2	2.1	1	Reference			263436416
Middle-aged (40-64y)	1108	0.5719	571.9			AYA (15-39y)	1152	0.118922	0.5#	0.4	0.5	0.2255	0.2113	0.2405	<0.001	268610901
Senior (65+y)	599	0.309177	309.177			Senior (65+y)	2995	0.309177	2.1#	2.1	2.2	1.0541	1.007	1.1032	0.0238	140820654
Total	1937.4	1	1000			Total	9687	1
						Abbreviations: Adolescent and young adult (AYA); Confidence interval (CI); United States (US)
						Note: Rates are per 100,000 and age-adjusted to the 2000 US Std Population (19 age groups - Census P25-1130) standard; Confidence intervals (Tiwari mod) are 95% for rates and ratios.
						Note: Early stage is defined as localized/ regional based on merged summary stage variable developed by the National Cancer Institute
						~Statistic could not be calculated.
						# The rate ratio indicates that the rate is significantly different than the rate of the Reference (P<0.05).
						Source: National Program of Cancer Registries and Surveillance, Epidemiology and End Results Program SEER*Stat Database: NPCR and SEER Incidence - U.S. Cancer Statistics Public Use Research Database, 2021 Submission (2001-2019). United States Department of Health and Human Services, Centers for Disease Control and Prevention and National Cancer Institute. Released June 2022. Accessed at www.cdc.g…
Colorectal cancer
Representative trial sample sizes						[Note: 5-year stabilized estimates] Counts and age-adjusted incidence rates of patients in the US diagnosed with invasive colorectal cancer from 2015 to 2019, by age at diagnosis
Age at diagnosis (years)	Annual US incidence (N)	(%)	Representative trial sample size (n)	Small sample size		Age at diagnosis (years)	Count	%	Rate	Lower CI	Upper CI	Rate Ratio	Lower CI	Upper CI	Ratio P-Value	Population
All stages						All stages
AYA (15-39y)	5320.4	0.0370184	37.0184	§		Middle-aged (40-64y)	286477	0.398651	49.2	49.1	49.4	1	Reference			516093620
Middle-aged (40-64y)	57295.4	0.398651	398.651			AYA (15-39y)	26602	0.0370184	5.2#	5.1	5.2	0.1048	0.1035	0.1061	<0.001	545448349
Senior (65+y)	81107.4	0.564331	564.331			Senior (65+y)	405537	0.564331	164.6#	164	165.1	3.342	3.3256	3.3584	<0.001	253038901
Total	143723	1	1000			Total	718616	1
Early stage*						Early stage*
AYA (15-39y)	3879.8	0.0380871	38.0871	§		Middle-aged (40-64y)	202279	0.397146	34.7	34.6	34.9	1	Reference			516093620
Middle-aged (40-64y)	40455.8	0.397146	397.146			AYA (15-39y)	19399	0.0380871	3.7#	3.7	3.8	0.1077	0.1061	0.1093	<0.001	545448349
Senior (65+y)	57530.8	0.564767	564.767			Senior (65+y)	287654	0.564767	116.9#	116.5	117.3	3.3663	3.3468	3.386	<0.001	253038901
Total	101866	1	1000			Total	509332	1
De novo metastatic disease						De novo metastatic disease
AYA (15-39y)	1173.4	0.0386137	38.6137	§		Middle-aged (40-64y)	67022	0.441105	11.6	11.5	11.7	1	Reference			516093620
Middle-aged (40-64y)	13404.4	0.441105	441.105			AYA (15-39y)	5867	0.0386137	1.2#	1.1	1.2	0.0999	0.0972	0.1026	<0.001	545448349
Senior (65+y)	15810.4	0.520281	520.281			Senior (65+y)	79052	0.520281	31.9#	31.7	32.1	2.7492	2.7204	2.7784	<0.001	253038901
Total	30388.2	1	1000			Total	151941	1
						Abbreviations: Confidence interval (CI); United States (US)
						Note: Rates are per 100,000 and age-adjusted to the 2000 US Std Population (19 age groups - Census P25-1130) standard; Confidence intervals (Tiwari mod) are 95% for rates and ratios.
						* Localized/ regional based on merged summary stage variable developed by the National Cancer Institute
						# The rate ratio indicates that the rate is significantly different than the rate of the Reference (p<0.05).
						Source: National Program of Cancer Registries and Surveillance, Epidemiology and End Results Program SEER*Stat Database: NPCR and SEER Incidence - U.S. Cancer Statistics Public Use Research Database, 2021 Submission (2001-2019). United States Department of Health and Human Services, Centers for Disease Control and Prevention and National Cancer Institute. Released June 2022. Accessed at www.cdc.g…
Endometrial cancer
Representative trial sample sizes						[Note: 5-year stabilized estimates] Counts and age-adjusted incidence rates of female at birth patients in the US diagnosed with invasive endometrial cancer* from 2015 to 2019, by age at diagnosis
Age at diagnosis (years)	Annual US incidence (N)	(%)	Representative trial sample size (n)	Small sample size		Age at diagnosis (years)	Count	%	Rate	Lower CI	Upper CI	Rate Ratio	Ratio Lower CI	Ratio Upper CI	Ratio P-Value	Population
All stages						All stages
Pediatric (<15y)	<15	~				Middle-aged (40-64y)	135461	0.50355	43.3	43	43.5	1	Reference			263436416
AYA (15-39y)	1882	0.0349799	34.9799	§		Pediatric (<15y)	<15	~								148422502
Middle-aged (40-64y)	27092.2	0.50355	503.55			AYA (15-39y)	9410	0.0349799	3.7#	3.7	3.8	0.0865	0.0847	0.0883	<0.001	268610901
Senior (65+y)	24828.2	0.46147	461.47			Senior (65+y)	124141	0.46147	88.0#	87.5	88.5	2.0352	2.0192	2.0513	<0.001	140820654
Total	53802.4	1	1000			Total	269012	1
Early stage						Early stage
Pediatric (<15y)	<15	~				Middle-aged (40-64y)	121929	0.515393	39	38.8	39.2	1	Reference			263436416
AYA (15-39y)	1661.6	0.0351178	35.1178	§		Pediatric (<15y)	<15	~								148422502
Middle-aged (40-64y)	24385.8	0.515393	515.393			AYA (15-39y)	8308	0.0351178	3.3#	3.2	3.4	0.0849	0.0831	0.0869	<0.001	268610901
Senior (65+y)	21267.4	0.449485	449.485			Senior (65+y)	106337	0.449485	75.4#	74.9	75.8	1.9334	1.9172	1.9498	<0.001	140820654
Total	47315	0.999996	1000			Total	236575	0.999996
De novo metastatic disease						De novo metastatic disease
Pediatric (<15y)	<15	~				Middle-aged (40-64y)	8896	0.428372	2.8	2.7	2.8	1	Reference			263436416
AYA (15-39y)	91	0.0219098	21.9098	§		Pediatric (<15y)	<15	~								148422502
Middle-aged (40-64y)	1779.2	0.428372	428.372			AYA (15-39y)	455	0.0219098	0.2#	0.2	0.2	0.0651	0.0591	0.0715	<0.001	268610901
Senior (65+y)	2283	0.54967	549.67			Senior (65+y)	11415	0.54967	8.2#	8	8.3	2.9533	2.8703	3.0387	<0.001	140820654
Total	4153.4	0.999952	1000			Total	20767	0.999952
						Abbreviations: Adolescent and young adult (AYA); Confidence interval (CI); United States (US)
						*Endometrial cancer defined as International Classification of Diseases for Oncology, 3rd edition (ICD-O-3) primary site = C54.1
						Note: Rates are per 100,000 and age-adjusted to the 2000 US Std Population (19 age groups - Census P25-1130) standard; Confidence intervals (Tiwari mod) are 95% for rates and ratios.
						Note: Early stage is defined as localized/ regional based on merged summary stage variable developed by the National Cancer Institute
						~Statistic could not be calculated.
						# The rate ratio indicates that the rate is significantly different than the rate of the Reference (P<0.05).
						Source: National Program of Cancer Registries and Surveillance, Epidemiology and End Results Program SEER*Stat Database: NPCR and SEER Incidence - U.S. Cancer Statistics Public Use Research Database, 2021 Submission (2001-2019). United States Department of Health and Human Services, Centers for Disease Control and Prevention and National Cancer Institute. Released June 2022. Accessed at www.cdc.g…
Esophageal cancer
Representative trial sample sizes						[Note: 5-year stabilized estimates] Counts and age-adjusted incidence rates of patients in the US diagnosed with invasive esophageal cancer from 2015 to 2019, by age at diagnosis
Age at diagnosis (years)	Annual US incidence (N)	(%)	Representative trial sample size (n)	Small sample size		Age at diagnosis (years)	Count	%	Rate	Lower CI	Upper CI	Rate Ratio	Ratio Lower CI	Ratio Upper CI	Ratio P-Value	Population
All stages						All stages
AYA (15-39y)	167.8	0.00919553	9.19553	§		Middle-aged (40-64y)	33808	0.370539	5.3	5.3	5.4	1	Reference			516093620
Middle-aged (40-64y)	6761.6	0.370539	370.539			AYA (15-39y)	839	0.00919553	0.2#	0.2	0.2	0.0315	0.0294	0.0337	<0.001	545448349
Senior (65+y)	11318.2	0.620243	620.243			Senior (65+y)	56591	0.620243	22.8#	22.6	22.9	4.2819	4.2232	4.3414	<0.001	253038901
Total	18248	0.999978	1000			Total	91240	0.999978
Early stage						Early stage
AYA (15-39y)	77.6	0.00800314	8.00314	§		Middle-aged (40-64y)	17359	0.358058	2.7	2.7	2.7	1	Reference			516093620
Middle-aged (40-64y)	3471.8	0.358058	358.058			AYA (15-39y)	388	0.00800314	0.1#	0.1	0.1	0.0288	0.0259	0.0318	<0.001	545448349
Senior (65+y)	6146.6	0.633918	633.918			Senior (65+y)	30733	0.633918	12.4#	12.2	12.5	4.5709	4.4846	4.6589	<0.001	253038901
Total	9696.2	0.999979	1000			Total	48481	0.999979
De novo metastatic disease						De novo metastatic disease
AYA (15-39y)	74.2	0.0121951	12.1951	§		Middle-aged (40-64y)	13113	0.431037	2.1	2.1	2.1	1	Reference			516093620
Middle-aged (40-64y)	2622.6	0.431037	431.037			AYA (15-39y)	371	0.0121951	0.1#	0.1	0.1	0.0353	0.0317	0.0391	<0.001	545448349
Senior (65+y)	3387.4	0.556735	556.735			Senior (65+y)	16937	0.556735	6.8#	6.7	6.9	3.235	3.1602	3.3115	<0.001	253038901
Total	6084.4	0.999967	1000			Total	30422	0.999967
						Abbreviations: Adolescent and young adult (AYA); Confidence interval (CI); United States (US)
						Note: Rates are per 100,000 and age-adjusted to the 2000 US Std Population (19 age groups - Census P25-1130) standard; Confidence intervals (Tiwari mod) are 95% for rates and ratios.
						Note: Early stage is defined as localized/ regional based on merged summary stage variable developed by the National Cancer Institute
						~Statistic could not be calculated.
						# The rate ratio indicates that the rate is significantly different than the rate of the Reference (P<0.05).
						Source: National Program of Cancer Registries and Surveillance, Epidemiology and End Results Program SEER*Stat Database: NPCR and SEER Incidence - U.S. Cancer Statistics Public Use Research Database, 2021 Submission (2001-2019). United States Department of Health and Human Services, Centers for Disease Control and Prevention and National Cancer Institute. Released June 2022. Accessed at www.cdc.g…
Leukemia - Acute Myeloid Leukemia (AML)
Representative trial sample sizes						[Note: 5-year stabilized estimates] Counts and age-adjusted incidence rates of patients in the US diagnosed with AML from 2015 to 2019, by age at diagnosis
Age at diagnosis (years)	Annual US incidence (N)	(%)	Representative trial sample size (n)	Small sample size		Age at diagnosis (years)	Count	%	Rate	Lower CI	Upper CI	Rate Ratio	Ratio Lower CI	Ratio Upper CI	Ratio P-Value	Population
All stages						All stages
Pediatric (<15y)	438	0.02787	27.87	§		Middle-aged (40-64y)	22259	0.283269	3.8	3.8	3.9	1	Reference			516093620
AYA (15-39y)	1315.6	0.0837119	83.7119			Pediatric (<15y)	2190	0.02787	0.7#	0.7	0.8	0.1892	0.1809	0.1977	<0.001	303398663
Middle-aged (40-64y)	4451.8	0.283269	283.269			AYA (15-39y)	6578	0.0837119	1.2#	1.2	1.3	0.3205	0.3116	0.3296	<0.001	545448349
Senior (65+y)	9510.4	0.605149	605.149			Senior (65+y)	47552	0.605149	19.5#	19.4	19.7	5.1332	5.0497	5.2183	<0.001	253038901
Total	15715.8	1	1000			Total	78579	1
De novo metastatic disease						De novo metastatic disease
Pediatric (<15y)	437.8	0.0280994	28.0994	§		Middle-aged (40-64y)	22179	0.284704	3.8	3.7	3.8	1	Reference			516093620
AYA (15-39y)	1313	0.0842725	84.2725			Pediatric (<15y)	2189	0.0280994	0.7#	0.7	0.8	0.1897	0.1814	0.1983	<0.001	303398663
Middle-aged (40-64y)	4435.8	0.284704	284.704			AYA (15-39y)	6565	0.0842725	1.2#	1.2	1.2	0.3209	0.3121	0.33	<0.001	545448349
Senior (65+y)	9393.8	0.602924	602.924			Senior (65+y)	46969	0.602924	19.3#	19.1	19.5	5.0865	5.0034	5.171	<0.001	253038901
Total	15580.4	1	1000			Total	77902	1
						Abbreviations: Acute Myeloid Leukemia (AML); Adolescent and young adult (AYA); Confidence interval (CI); United States (US)
						Note: Rates are per 100,000 and age-adjusted to the 2000 US Std Population (19 age groups - Census P25-1130) standard; Confidence intervals (Tiwari mod) are 95% for rates and ratios.
						Note: Early stage is defined as localized/ regional based on merged summary stage variable developed by the National Cancer Institute
						~Statistic could not be calculated.
						# The rate ratio indicates that the rate is significantly different than the rate of the Reference (P<0.05).
						Source: National Program of Cancer Registries and Surveillance, Epidemiology and End Results Program SEER*Stat Database: NPCR and SEER Incidence - U.S. Cancer Statistics Public Use Research Database, 2021 Submission (2001-2019). United States Department of Health and Human Services, Centers for Disease Control and Prevention and National Cancer Institute. Released June 2022. Accessed at www.cdc.g…
Leukemia - Chronic lymphocytic leukemia
Representative trial sample sizes						[Note: 5-year stabilized estimates] Counts and age-adjusted incidence rates of patients in the US diagnosed with CLL from 2015 to 2019, by age at diagnosis
Age at diagnosis (years)	Annual US incidence (N)	(%)	Representative trial sample size (n)	Small sample size		Age at diagnosis (years)	Count	%	Rate	Lower CI	Upper CI	Rate Ratio	Ratio Lower CI	Ratio Upper CI	Ratio P-Value	Population
All stages						All stages
Pediatric (<15y)	5.6	0.000303592	0.303592			Middle-aged (40-64y)	28789	0.312147	4.6	4.5	4.6	1	Reference			516093620
AYA (15-39y)	132.2	0.00716694	7.16694	§		Pediatric (<15y)	28	0.000303592	0.0#	0	0	0.002	0.0013	0.0029	<0.001	303398663
Middle-aged (40-64y)	5757.8	0.312147	312.147			AYA (15-39y)	661	0.00716694	0.1#	0.1	0.1	0.0293	0.0271	0.0317	<0.001	545448349
Senior (65+y)	12550.2	0.680383	680.383			Senior (65+y)	62751	0.680383	25.5#	25.3	25.7	5.6078	5.5282	5.6886	<0.001	253038901
Total	18445.8	1	1000			Total	92229	1
Early stage						Early stage
Pediatric (<15y)	<15	~				Middle-aged (40-64y)	317	0.334741	0	0	0.1	1	Reference			516093620
AYA (15-39y)	<15	~				Pediatric (<15y)	<15		~							303398663
Middle-aged (40-64y)	63.4	0.334741	334.741			AYA (15-39y)	<15		~							545448349
Senior (65+y)	126	0.665259	665.259			Senior (65+y)	630	0.665259	0.3#	0.2	0.3	5.1337	4.462	5.9131	<0.001	253038901
Total	189.4	1	1000			Total	947	1
De novo metastatic disease						De novo metastatic disease
Pediatric (<15y)	5.4	0.000312395	0.312395			Middle-aged (40-64y)	27422	0.317278	4.3	4.3	4.4	1	Reference			516093620
AYA (15-39y)	127.2	0.00735864	7.35864	§		Pediatric (<15y)	27	0.000312395	0.0#	0	0	0.002	0.0013	0.003	<0.001	303398663
Middle-aged (40-64y)	5484.4	0.317278	317.278			AYA (15-39y)	636	0.00735864	0.1#	0.1	0.1	0.0296	0.0273	0.032	<0.001	545448349
Senior (65+y)	11668.8	0.675051	675.051			Senior (65+y)	58344	0.675051	23.7#	23.5	23.9	5.4661	5.3863	5.5472	<0.001	253038901
Total	17285.8	1	1000			Total	86429	1
						Abbreviations: Adolescent and young adult (AYA); Confidence interval (CI); United States (US)
						Note: Rates are per 100,000 and age-adjusted to the 2000 US Std Population (19 age groups - Census P25-1130) standard; Confidence intervals (Tiwari mod) are 95% for rates and ratios.
						Note: Early stage is defined as localized/ regional based on merged summary stage variable developed by the National Cancer Institute
						~Statistic could not be calculated.
						# The rate ratio indicates that the rate is significantly different than the rate of the Reference (P<0.05).
						Source: National Program of Cancer Registries and Surveillance, Epidemiology and End Results Program SEER*Stat Database: NPCR and SEER Incidence - U.S. Cancer Statistics Public Use Research Database, 2021 Submission (2001-2019). United States Department of Health and Human Services, Centers for Disease Control and Prevention and National Cancer Institute. Released June 2022. Accessed at www.cdc.g…
Liver cancer
Representative trial sample sizes						[Note: 5-year stabilized estimates] Counts and age-adjusted incidence rates of patients in the US diagnosed with invasive liver cancer from 2015 to 2019, by age at diagnosis
Age at diagnosis (years)	Annual US incidence (N)	(%)	Representative trial sample size (n)	Small sample size		Age at diagnosis (years)	Count	%	Rate	Lower CI	Upper CI	Rate Ratio	Lower CI	Upper CI	Ratio P-Value	Population
All stages						All stages
AYA (15-39y)	354	0.0120968	12.0968	§		Middle-aged (40-64y)	65671	0.448818	9.9	9.8	10	1	Reference			516093620
Middle-aged (40-64y)	13134.2	0.448818	448.818			AYA (15-39y)	1770	0.0120968	0.3#	0.3	0.4	0.0343	0.0327	0.036	<0.001	545448349
Senior (65+y)	15775.8	0.539086	539.086			Senior (65+y)	78879	0.539086	31.0#	30.8	31.3	3.1305	3.0976	3.1638	<0.001	253038901
Total	29264	1	1000			Total	146320	1
Early stage*						Early stage*
AYA (15-39y)	241.8	0.0120695	12.0695	§		Middle-aged (40-64y)	46119	0.460407	7	6.9	7	1	Reference			516093620
Middle-aged (40-64y)	9223.8	0.460407	460.407			AYA (15-39y)	1209	0.0120695	0.2#	0.2	0.2	0.0334	0.0315	0.0354	<0.001	545448349
Senior (65+y)	10568.4	0.527523	527.523			Senior (65+y)	52842	0.527523	20.7#	20.5	20.9	2.9773	2.9396	3.0155	<0.001	253038901
Total	20034	1	1000			Total	100170	1
De novo metastatic disease						De novo metastatic disease
AYA (15-39y)	71.2	0.0168377	16.8377	§		Middle-aged (40-64y)	9782	0.462659	1.5	1.5	1.5	1	Reference			516093620
Middle-aged (40-64y)	1956.4	0.462659	462.659			AYA (15-39y)	356	0.0168377	0.1#	0.1	0.1	0.0457	0.041	0.0508	<0.001	545448349
Senior (65+y)	2201	0.520503	520.503			Senior (65+y)	11005	0.520503	4.4#	4.3	4.4	2.9355	2.8548	3.0184	<0.001	253038901
Total	4228.6	1	1000			Total	21143	1
						Abbreviations: Confidence interval (CI); United States (US)
						Note: Rates are per 100,000 and age-adjusted to the 2000 US Std Population (19 age groups - Census P25-1130) standard; Confidence intervals (Tiwari mod) are 95% for rates and ratios.
						* Localized/ regional based on merged summary stage variable developed by the National Cancer Institute
						# The rate ratio indicates that the rate is significantly different than the rate of the Reference (p<0.05).
						Source: National Program of Cancer Registries and Surveillance, Epidemiology and End Results Program SEER*Stat Database: NPCR and SEER Incidence - U.S. Cancer Statistics Public Use Research Database, 2021 Submission (2001-2019). United States Department of Health and Human Services, Centers for Disease Control and Prevention and National Cancer Institute. Released June 2022. Accessed at www.cdc.g…
Lung cancer - Non-small cell lung cancer (NSCLC)
Representative trial sample sizes						[Note: 5-year stabilized estimates] Counts and age-adjusted incidence rates of patients in the US diagnosed with NSCLC* from 2015 to 2019, by age at diagnosis
Age at diagnosis (years)	Annual US incidence (N)	(%)	Representative trial sample size (n)	Small sample size		Age at diagnosis (years)	Count	%	Rate	Lower CI	Upper CI	Rate Ratio	Ratio Lower CI	Ratio Upper CI	Ratio P-Value	Population
All stages						All stages
Pediatric (<15y)	7.8	4.85167e-05	0.0485167			Middle-aged (40-64y)	237526	0.295487	36.2	36	36.3	1	Reference			516093620
AYA (15-39y)	616.8	0.00383655	3.83655	§		Pediatric (<15y)	39	4.85167e-05	0.0#	0	0	0.0004	0.0003	0.0005	<0.001	303398663
Middle-aged (40-64y)	47505.2	0.295487	295.487			AYA (15-39y)	3084	0.00383655	0.6#	0.6	0.6	0.0171	0.0165	0.0177	<0.001	545448349
Senior (65+y)	112640	0.700628	700.628			Senior (65+y)	563198	0.700628	230.5#	229.9	231.1	6.3679	6.3368	6.3992	<0.001	253038901
Total	160769	1	1000			Total	803847	1
Early stage						Early stage
Pediatric (<15y)	5.8	7.1187e-05	0.071187			Middle-aged (40-64y)	107310	0.263416	16	15.9	16.1	1	Reference			516093620
AYA (15-39y)	175.4	0.00215279	2.15279	§		Pediatric (<15y)	29	7.1187e-05	0.0#	0	0	0.0006	0.0004	0.0009	<0.001	303398663
Middle-aged (40-64y)	21462	0.263416	263.416			AYA (15-39y)	877	0.00215279	0.2#	0.2	0.2	0.0109	0.0102	0.0117	<0.001	545448349
Senior (65+y)	59832.4	0.73436	734.36			Senior (65+y)	299162	0.73436	122.7#	122.3	123.1	7.6532	7.599	7.7078	<0.001	253038901
Total	81475.6	1	1000			Total	407378	1
De novo metastatic disease						De novo metastatic disease
AYA (15-39y)	421.6	0.00576317	5.76317	§		Middle-aged (40-64y)	123324	0.337162	19.1	19	19.2	1	Reference			516093620
Middle-aged (40-64y)	24664.8	0.337162	337.162			AYA (15-39y)	2108	0.00576317	0.4#	0.4	0.4	0.0221	0.0212	0.0231	<0.001	545448349
Senior (65+y)	48066.6	0.657059	657.059			Senior (65+y)	240333	0.657059	98.0#	97.6	98.4	5.1257	5.0899	5.1618	<0.001	253038901
Total	73154.2	0.999984	1000			Total	365771	0.999984
						Abbreviations: Adolescent and young adult (AYA); Confidence interval (CI); Non-small cell lung cancer (NSCLC); United States (US)
						*NSCLC defined as International Classification of Diseases for Oncology, 3rd edition (ICD-O-3) primary site = C34.0-C34.3, C34.8, C34.9 and histologic type = 8010, 8012, 8013, 8020, 8046, 8050-8052, 8070-8078, 8140, 8141, 8143, 8147, 8250-8255, 8260, 8310, 8430, 8480-8481, 8490, 8560, 8570-8575
						Note: Rates are per 100,000 and age-adjusted to the 2000 US Std Population (19 age groups - Census P25-1130) standard; Confidence intervals (Tiwari mod) are 95% for rates and ratios.
						Note: Early stage is defined as localized/ regional based on merged summary stage variable developed by the National Cancer Institute
						~Statistic could not be calculated.
						# The rate ratio indicates that the rate is significantly different than the rate of the Reference (P<0.05).
						Source: National Program of Cancer Registries and Surveillance, Epidemiology and End Results Program SEER*Stat Database: NPCR and SEER Incidence - U.S. Cancer Statistics Public Use Research Database, 2021 Submission (2001-2019). United States Department of Health and Human Services, Centers for Disease Control and Prevention and National Cancer Institute. Released June 2022. Accessed at www.cdc.g…
Lung cancer - Small cell lung cancer (SCLC)
Representative trial sample sizes						[Note: 5-year stabilized estimates] Counts and age-adjusted incidence rates of patients in the US diagnosed with invasive small-cell lung cancer from 2015 to 2019, by age at diagnosis
Age at diagnosis (years)	Annual US incidence (N)	(%)	Representative trial sample size (n)	Small sample size		Age at diagnosis (years)	Count	%	Rate	Lower CI	Upper CI	Rate Ratio	Ratio Lower CI	Ratio Upper CI	Ratio P-Value	Population
All stages						All stages
AYA (15-39y)	57.6	0.00210224	2.10224	§		Middle-aged (40-64y)	48439	0.353577	7.3	7.3	7.4	1	Reference			516093620
Middle-aged (40-64y)	9687.8	0.353577	353.577			AYA (15-39y)	288	0.00210224	0.1#	0.1	0.1	0.008	0.0071	0.009	<0.001	545448349
Senior (65+y)	17653.8	0.644313	644.313			Senior (65+y)	88269	0.644313	35.6#	35.3	35.8	4.8566	4.802	4.9118	<0.001	253038901
Total	27399.4	0.999993	1000			Total	136997	0.999993
Early stage						Early stage
AYA (15-39y)	18.8	0.00232357	2.32357	§		Middle-aged (40-64y)	13614	0.336522	2	2	2.1	1	Reference			516093620
Middle-aged (40-64y)	2722.8	0.336522	336.522			AYA (15-39y)	94	0.00232357	0.0#	0	0	0.0093	0.0075	0.0114	<0.001	545448349
Senior (65+y)	5349.4	0.661154	661.154			Senior (65+y)	26747	0.661154	10.8#	10.7	10.9	5.2697	5.1598	5.382	<0.001	253038901
Total	8091	1	1000			Total	40455	1
De novo metastatic disease						De novo metastatic disease
AYA (15-39y)	35.6	0.00193253	1.93253	§		Middle-aged (40-64y)	33515	0.36387	5.1	5	5.1	1	Reference			516093620
Middle-aged (40-64y)	6703	0.36387	363.87			AYA (15-39y)	178	0.00193253	0.0#	0	0	0.0071	0.0061	0.0083	<0.001	545448349
Senior (65+y)	11682.6	0.634186	634.186			Senior (65+y)	58413	0.634186	23.5#	23.3	23.7	4.6296	4.5666	4.6935	<0.001	253038901
Total	18421.4	0.999989	1000			Total	92107	0.999989
						Abbreviations: Adolescent and young adult (AYA); Confidence interval (CI); United States (US)
						Note: Rates are per 100,000 and age-adjusted to the 2000 US Std Population (19 age groups - Census P25-1130) standard; Confidence intervals (Tiwari mod) are 95% for rates and ratios.
						Note: Early stage is defined as localized/ regional based on merged summary stage variable developed by the National Cancer Institute
						~Statistic could not be calculated.
						# The rate ratio indicates that the rate is significantly different than the rate of the Reference (P<0.05).
						Source: National Program of Cancer Registries and Surveillance, Epidemiology and End Results Program SEER*Stat Database: NPCR and SEER Incidence - U.S. Cancer Statistics Public Use Research Database, 2021 Submission (2001-2019). United States Department of Health and Human Services, Centers for Disease Control and Prevention and National Cancer Institute. Released June 2022. Accessed at www.cdc.g…
Lymphoma - Diffuse Large B-Cell Lymphoma (DLBCL)
Representative trial sample sizes						[Note: 5-year stabilized estimates] Counts and age-adjusted incidence rates of patients in the US diagnosed with DLBCL from 2015 to 2019, by age at diagnosis
Age at diagnosis (years)	Annual US incidence (N)	(%)	Representative trial sample size (n)	Small sample size		Age at diagnosis (years)	Count	%	Rate	Lower CI	Upper CI	Rate Ratio	Ratio Lower CI	Ratio Upper CI	Ratio P-Value	Population
All stages						All stages
Pediatric (<15y)	91.4	0.00353948	3.53948	§		Middle-aged (40-64y)	40989	0.317461	6.9	6.8	6.9	1	Reference			516093620
AYA (15-39y)	1453.4	0.0562832	56.2832			Pediatric (<15y)	457	0.00353948	0.2#	0.1	0.2	0.0219	0.02	0.0241	<0.001	303398663
Middle-aged (40-64y)	8197.8	0.317461	317.461			AYA (15-39y)	7267	0.0562832	1.4#	1.3	1.4	0.1989	0.1939	0.204	<0.001	545448349
Senior (65+y)	16080.4	0.622716	622.716			Senior (65+y)	80402	0.622716	33.0#	32.7	33.2	4.7939	4.7356	4.853	<0.001	253038901
Total	25823	1	1000			Total	129115	1
Early stage						Early stage
Pediatric (<15y)	44.8	0.00455794	4.55794	§		Middle-aged (40-64y)	15639	0.318222	2.7	2.6	2.7	1	Reference			516093620
AYA (15-39y)	675.6	0.0687354	68.7354			Pediatric (<15y)	224	0.00455794	0.1#	0.1	0.1	0.0278	0.0243	0.0318	<0.001	303398663
Middle-aged (40-64y)	3127.8	0.318222	318.222			AYA (15-39y)	3378	0.0687354	0.6#	0.6	0.7	0.2387	0.2298	0.2479	<0.001	545448349
Senior (65+y)	5980.8	0.608485	608.485			Senior (65+y)	29904	0.608485	12.3#	12.1	12.4	4.6099	4.5189	4.7028	<0.001	253038901
Total	9829	1	1000			Total	49145	1
De novo metastatic disease						De novo metastatic disease
Pediatric (<15y)	39.6	0.00284556	2.84556	§		Middle-aged (40-64y)	22591	0.324667	3.8	3.7	3.8	1	Reference			516093620
AYA (15-39y)	690.2	0.0495962	49.5962			Pediatric (<15y)	198	0.00284556	0.1#	0.1	0.1	0.0174	0.015	0.02	<0.001	303398663
Middle-aged (40-64y)	4518.2	0.324667	324.667			AYA (15-39y)	3451	0.0495962	0.7#	0.6	0.7	0.1732	0.167	0.1796	<0.001	545448349
Senior (65+y)	8668.4	0.622891	622.891			Senior (65+y)	43342	0.622891	17.8#	17.6	17.9	4.7251	4.6475	4.804	<0.001	253038901
Total	13916.4	1	1000			Total	69582	1
						Abbreviations: Adolescent and young adult (AYA); Confidence interval (CI); Diffuse Large B-Cell Lymphoma (DLBCL); United States (US)
						Note: Rates are per 100,000 and age-adjusted to the 2000 US Std Population (19 age groups - Census P25-1130) standard; Confidence intervals (Tiwari mod) are 95% for rates and ratios.
						Note: Early stage is defined as localized/ regional based on merged summary stage variable developed by the National Cancer Institute
						~Statistic could not be calculated.
						# The rate ratio indicates that the rate is significantly different than the rate of the Reference (P<0.05).
						Source: National Program of Cancer Registries and Surveillance, Epidemiology and End Results Program SEER*Stat Database: NPCR and SEER Incidence - U.S. Cancer Statistics Public Use Research Database, 2021 Submission (2001-2019). United States Department of Health and Human Services, Centers for Disease Control and Prevention and National Cancer Institute. Released June 2022. Accessed at www.cdc.g…
Lymphoma - Follicular Lymphoma (FL)
Representative trial sample sizes						[Note: 5-year stabilized estimates] Counts and age-adjusted incidence rates of patients in the US diagnosed with follicular lymphoma* from 2015 to 2019, by age at diagnosis
Age at diagnosis (years)	Annual US incidence (N)	(%)	Representative trial sample size (n)	Small sample size		Age at diagnosis (years)	Count	%	Rate	Lower CI	Upper CI	Rate Ratio	Ratio Lower CI	Ratio Upper CI	Ratio P-Value	Population
All stages						All stages
Pediatric (<15y)	17.2	0.0013476	1.3476	§		Middle-aged (40-64y)	26632	0.417318	4.5	4.5	4.6	1	Reference			516093620
AYA (15-39y)	437.6	0.0342855	34.2855	§		Pediatric (<15y)	86	0.0013476	0.0#	0	0	0.0063	0.005	0.0077	<0.001	303398663
Middle-aged (40-64y)	5326.4	0.417318	417.318			AYA (15-39y)	2188	0.0342855	0.4#	0.4	0.4	0.0952	0.091	0.0994	<0.001	545448349
Senior (65+y)	6982.2	0.547049	547.049			Senior (65+y)	34911	0.547049	14.1#	14	14.3	3.1139	3.0633	3.1653	<0.001	253038901
Total	12763.4	1	1000			Total	63817	1
Early stage						Early stage
Pediatric (<15y)	13.8	0.00282313	2.82313	§		Middle-aged (40-64y)	9753	0.399043	1.7	1.6	1.7	1	Reference			516093620
AYA (15-39y)	162.6	0.0332638	33.2638	§		Pediatric (<15y)	69	0.00282313	0.0#	0	0	0.0138	0.0107	0.0175	<0.001	303398663
Middle-aged (40-64y)	1950.6	0.399043	399.043			AYA (15-39y)	813	0.0332638	0.2#	0.1	0.2	0.0965	0.0897	0.1037	<0.001	545448349
Senior (65+y)	2761.2	0.564871	564.871			Senior (65+y)	13806	0.564871	5.6#	5.5	5.7	3.3896	3.3004	3.4813	<0.001	253038901
Total	4888.2	1	1000			Total	24441	1
De novo metastatic disease						De novo metastatic disease
AYA (15-39y)	236.4	0.03617	36.17	§		Middle-aged (40-64y)	14505	0.443863	2.5	2.4	2.5	1	Reference			516093620
Middle-aged (40-64y)	2901	0.443863	443.863			AYA (15-39y)	1182	0.03617	0.2#	0.2	0.2	0.0944	0.0889	0.1002	<0.001	545448349
Senior (65+y)	3396.8	0.519722	519.722			Senior (65+y)	16984	0.519722	6.8#	6.7	6.9	2.757	2.6949	2.8205	<0.001	253038901
Total	6535.8	0.999755	1000			Total	32679	0.999755
						Abbreviations: Adolescent and young adult (AYA); Confidence interval (CI); United States (US)
						*Follicular lymphoma defined as International Classification of Diseases for Oncology, 3rd edition (ICD-O-3) primary site = Lymphoma and histologic type = 9690, 9691, 9695, 9698
						Note: Rates are per 100,000 and age-adjusted to the 2000 US Std Population (19 age groups - Census P25-1130) standard; Confidence intervals (Tiwari mod) are 95% for rates and ratios.
						Note: Early stage is defined as localized/ regional based on merged summary stage variable developed by the National Cancer Institute
						~Statistic could not be calculated.
						# The rate ratio indicates that the rate is significantly different than the rate of the Reference (P<0.05).
						Source: National Program of Cancer Registries and Surveillance, Epidemiology and End Results Program SEER*Stat Database: NPCR and SEER Incidence - U.S. Cancer Statistics Public Use Research Database, 2021 Submission (2001-2019). United States Department of Health and Human Services, Centers for Disease Control and Prevention and National Cancer Institute. Released June 2022. Accessed at www.cdc.g…
Lymphoma - Mantle cell lymphoma
Representative trial sample sizes						[Note: 5-year stabilized estimates] Counts and age-adjusted incidence rates of patients in the US diagnosed with mantle cell lymphoma from 2015 to 2019, by age at diagnosis
Age at diagnosis (years)	Annual US incidence (N)	(%)	Representative trial sample size (n)	Small sample size		Age at diagnosis (years)	Count	%	Rate	Lower CI	Upper CI	Rate Ratio	Ratio Lower CI	Ratio Upper CI	Ratio P-Value	Population
All stages						All stages
AYA (15-39y)	26	0.00762106	7.62106	§		Middle-aged (40-64y)	5594	0.32794	0.9	0.9	0.9	1	Reference			516093620
Middle-aged (40-64y)	1118.8	0.32794	327.94			AYA (15-39y)	130	0.00762106	0.0#	0	0	0.0296	0.0246	0.0352	<0.001	545448349
Senior (65+y)	2266.6	0.66438	664.38			Senior (65+y)	11333	0.66438	4.6#	4.5	4.7	5.206	5.0375	5.3805	0	253038901
Total	3411.6	0.999941	1000			Total	17058	0.999941
Early stage						Early stage
AYA (15-39y)	<15	~				Middle-aged (40-64y)	687	0.281097	0.1	0.1	0.1	1	Reference			516093620
Middle-aged (40-64y)	137.4	0.281097	281.097			AYA (15-39y)	<15	~								545448349
Senior (65+y)	348.2	0.712357	712.357			Senior (65+y)	1741	0.712357	0.7#	0.7	0.7	6.5373	5.9671	7.1669	<0.001	253038901
Total	488.8	1	1000			Total	2444	1
De novo metastatic disease						De novo metastatic disease
AYA (15-39y)	21.8	0.00832188	8.32188	§		Middle-aged (40-64y)	4559	0.348068	0.7	0.7	0.7	1	Reference			516093620
Middle-aged (40-64y)	911.8	0.348068	348.068			AYA (15-39y)	109	0.00832188	0.0#	0	0	0.0308	0.0252	0.0372	<0.001	545448349
Senior (65+y)	1686	0.64361	643.61			Senior (65+y)	8430	0.64361	3.4#	3.3	3.5	4.7421	4.5697	4.9213	<0.001	253038901
Total	2619.6	1	1000			Total	13098	1
						Abbreviations: Adolescent and young adult (AYA); Confidence interval (CI); United States (US)
						Note: Rates are per 100,000 and age-adjusted to the 2000 US Std Population (19 age groups - Census P25-1130) standard; Confidence intervals (Tiwari mod) are 95% for rates and ratios.
						Note: Early stage is defined as localized/ regional based on merged summary stage variable developed by the National Cancer Institute
						~Statistic could not be calculated.
						# The rate ratio indicates that the rate is significantly different than the rate of the Reference (P<0.05).
						Source: National Program of Cancer Registries and Surveillance, Epidemiology and End Results Program SEER*Stat Database: NPCR and SEER Incidence - U.S. Cancer Statistics Public Use Research Database, 2021 Submission (2001-2019). United States Department of Health and Human Services, Centers for Disease Control and Prevention and National Cancer Institute. Released June 2022. Accessed at www.cdc.g…
Non-Hodgkin Lymphoma (NHL)
Representative trial sample sizes						[Note: 5-year stabilized estimates] Counts and age-adjusted incidence rates of patients in the US diagnosed with NHL from 2015 to 2019, by age at diagnosis
Age at diagnosis (years)	Annual US incidence (N)	(%)	Representative trial sample size (n)	Small sample size		Age at diagnosis (years)	Count	%	Rate	Lower CI	Upper CI	Rate Ratio	Ratio Lower CI	Ratio Upper CI	Ratio P-Value	Population
All stages						All stages
Pediatric (<15y)	622.8	0.00863168	8.63168	§		Middle-aged (40-64y)	121987	0.338135	20.6	20.5	20.7	1	Reference			516093620
AYA (15-39y)	4152.2	0.0575473	57.5473			Pediatric (<15y)	3114	0.00863168	1.0#	1	1.1	0.0499	0.0482	0.0517	<0.001	303398663
Middle-aged (40-64y)	24397.4	0.338135	338.135			AYA (15-39y)	20761	0.0575473	3.9#	3.9	4	0.1904	0.1876	0.1933	<0.001	545448349
Senior (65+y)	42980.4	0.595686	595.686			Senior (65+y)	214902	0.595686	87.7#	87.3	88.1	4.2618	4.2311	4.2927	<0.001	253038901
Total	72152.8	1	1000			Total	360764	1
Early stage						Early stage
Pediatric (<15y)	228.6	0.00865227	8.65227	§		Middle-aged (40-64y)	46017	0.348339	7.9	7.8	7.9	1	Reference			516093620
AYA (15-39y)	1868	0.0707019	70.7019			Pediatric (<15y)	1143	0.00865227	0.4#	0.4	0.4	0.048	0.0452	0.0509	<0.001	303398663
Middle-aged (40-64y)	9203.4	0.348339	348.339			AYA (15-39y)	9340	0.0707019	1.8#	1.7	1.8	0.2241	0.2191	0.2292	<0.001	545448349
Senior (65+y)	15120.8	0.572307	572.307			Senior (65+y)	75604	0.572307	30.8#	30.6	31	3.9187	3.8722	3.9657	<0.001	253038901
Total	26420.8	1	1000			Total	132104	1
De novo metastatic disease						De novo metastatic disease
Pediatric (<15y)	351.4	0.00952639	9.52639	§		Middle-aged (40-64y)	63220	0.342777	10.6	10.5	10.7	1	Reference			516093620
AYA (15-39y)	1860.8	0.050446	50.446			Pediatric (<15y)	1757	0.00952639	0.6#	0.6	0.6	0.0548	0.0523	0.0575	<0.001	303398663
Middle-aged (40-64y)	12644	0.342777	342.777			AYA (15-39y)	9304	0.050446	1.8#	1.7	1.8	0.1664	0.1627	0.1701	<0.001	545448349
Senior (65+y)	22030.8	0.597251	597.251			Senior (65+y)	110154	0.597251	45.0#	44.7	45.2	4.2546	4.212	4.2976	<0.001	253038901
Total	36887	1	1000			Total	184435	1
						Abbreviations: Adolescent and young adult (AYA); Confidence interval (CI); Non-Hodgkin Lymphoma (NHL); United States (US)
						Note: Rates are per 100,000 and age-adjusted to the 2000 US Std Population (19 age groups - Census P25-1130) standard; Confidence intervals (Tiwari mod) are 95% for rates and ratios.
						Note: Early stage is defined as localized/ regional based on merged summary stage variable developed by the National Cancer Institute
						~Statistic could not be calculated.
						# The rate ratio indicates that the rate is significantly different than the rate of the Reference (P<0.05).
						Source: National Program of Cancer Registries and Surveillance, Epidemiology and End Results Program SEER*Stat Database: NPCR and SEER Incidence - U.S. Cancer Statistics Public Use Research Database, 2021 Submission (2001-2019). United States Department of Health and Human Services, Centers for Disease Control and Prevention and National Cancer Institute. Released June 2022. Accessed at www.cdc.g…
Melanoma
Representative trial sample sizes						[Note: 5-year stabilized estimates] Counts and age-adjusted incidence rates of patients in the US diagnosed with malignant melanoma from 2015 to 2019, by age at diagnosis
Age at diagnosis (years)	Annual US incidence (N)	(%)	Representative trial sample size (n)	Small sample size		Age at diagnosis (years)	Count	%	Rate	Lower CI	Upper CI	Rate Ratio	Ratio Lower CI	Ratio Upper CI	Ratio P-Value	Population
All stages						All stages
Pediatric (<15y)	102.4	0.00119138	1.19138	§		Middle-aged (40-64y)	167373	0.389462	29.2	29	29.3	1	Reference			516093620
AYA (15-39y)	6816.2	0.0793035	79.3035			Pediatric (<15y)	512	0.00119138	0.2#	0.2	0.2	0.0058	0.0053	0.0063	<0.001	303398663
Middle-aged (40-64y)	33474.6	0.389462	389.462			AYA (15-39y)	34081	0.0793035	6.5#	6.4	6.6	0.2228	0.2202	0.2254	<0.001	545448349
Senior (65+y)	45557.6	0.530043	530.043			Senior (65+y)	227788	0.530043	92.1#	91.8	92.5	3.1579	3.1375	3.1785	<0.001	253038901
Total	85950.8	1	1000			Total	429754	1
Early stage						Early stage
Pediatric (<15y)	89.8	0.00121158	1.21158	§		Middle-aged (40-64y)	145784	0.393385	25.5	25.3	25.6	1	Reference			516093620
AYA (15-39y)	6075	0.0819641	81.9641			Pediatric (<15y)	449	0.00121158	0.1#	0.1	0.2	0.0058	0.0053	0.0064	<0.001	303398663
Middle-aged (40-64y)	29156.8	0.393385	393.385			AYA (15-39y)	30375	0.0819641	5.8#	5.7	5.9	0.2274	0.2245	0.2302	<0.001	545448349
Senior (65+y)	38796.2	0.52344	523.44			Senior (65+y)	193981	0.52344	78.4#	78.1	78.8	3.078	3.0566	3.0996	<0.001	253038901
Total	74117.8	1	1000			Total	370589	1
De novo metastatic disease						De novo metastatic disease
Pediatric (<15y)	4	0.00101005	1.01005	§		Middle-aged (40-64y)	7374	0.372405	1.3	1.2	1.3	1	Reference			516093620
AYA (15-39y)	211.4	0.0533811	53.3811			Pediatric (<15y)	20	0.00101005	0.0#	0	0	0.0052	0.0032	0.0081	<0.001	303398663
Middle-aged (40-64y)	1474.8	0.372405	372.405			AYA (15-39y)	1057	0.0533811	0.2#	0.2	0.2	0.1625	0.1521	0.1735	<0.001	545448349
Senior (65+y)	2270	0.573203	573.203			Senior (65+y)	11350	0.573203	4.6#	4.5	4.7	3.6937	3.5838	3.8071	<0.001	253038901
Total	3960.2	1	1000			Total	19801	1
						Abbreviations: Adolescent and young adult (AYA); Confidence interval (CI); United States (US)
						Note: Rates are per 100,000 and age-adjusted to the 2000 US Std Population (19 age groups - Census P25-1130) standard; Confidence intervals (Tiwari mod) are 95% for rates and ratios.
						Note: Early stage is defined as localized/ regional based on merged summary stage variable developed by the National Cancer Institute
						~Statistic could not be calculated.
						# The rate ratio indicates that the rate is significantly different than the rate of the Reference (P<0.05).
						Source: National Program of Cancer Registries and Surveillance, Epidemiology and End Results Program SEER*Stat Database: NPCR and SEER Incidence - U.S. Cancer Statistics Public Use Research Database, 2021 Submission (2001-2019). United States Department of Health and Human Services, Centers for Disease Control and Prevention and National Cancer Institute. Released June 2022. Accessed at www.cdc.g…
Multiple myeloma
Representative trial sample sizes						[Note: 5-year stabilized estimates] Counts and age-adjusted incidence rates of patients in the US diagnosed with invasive multiple myeloma* from 2015 to 2019, by age at diagnosis
Age at diagnosis (years)	Annual US incidence (N)	(%)	Representative trial sample size (n)	Small sample size		Age at diagnosis (years)	Count	%	Rate	Lower CI	Upper CI	Rate Ratio	Ratio Lower CI	Ratio Upper CI	Ratio P-Value	Population
All stages						All stages
Pediatric (<15y)	<15	~				Middle-aged (40-64y)	43789	0.334645	7.1	7.1	7.2	1	Reference			516093620
AYA (15-39y)	274.4	0.0104851	10.4851	§		Pediatric (<15y)	<15	~								303398663
Middle-aged (40-64y)	8757.8	0.334645	334.645			AYA (15-39y)	1372	0.0104851	0.3#	0.3	0.3	0.0392	0.0371	0.0413	<0.001	545448349
Senior (65+y)	17137.2	0.654831	654.831			Senior (65+y)	85686	0.654831	34.9#	34.7	35.1	4.9017	4.8441	4.96	<0.001	253038901
Total	26170.4	0.999962	1000			Total	130852	0.999962
De novo metastatic disease						De novo metastatic disease
Pediatric (<15y)	<15	~				Middle-aged (40-64y)	43658	0.337325	7.1	7	7.2	1	Reference			516093620
AYA (15-39y)	274.4	0.0106008	10.6008	§		Pediatric (<15y)	<15	~								303398663
Middle-aged (40-64y)	8731.6	0.337325	337.325			AYA (15-39y)	1372	0.0106008	0.3#	0.3	0.3	0.0393	0.0372	0.0415	<0.001	545448349
Senior (65+y)	16877.8	0.652035	652.035			Senior (65+y)	84389	0.652035	34.4#	34.1	34.6	4.8403	4.7832	4.8981	<0.001	253038901
Total	25884.8	0.999961	1000			Total	129424	0.999961
						Abbreviations: Adolescent and young adult (AYA); Confidence interval (CI); United States (US)
						*Multiple myeloma defined as International Classification of Diseases for Oncology, 3rd edition (ICD-O-3) histologic type = 9732
						Note: Rates are per 100,000 and age-adjusted to the 2000 US Std Population (19 age groups - Census P25-1130) standard; Confidence intervals (Tiwari mod) are 95% for rates and ratios.
						Note: Early stage is defined as localized/ regional based on merged summary stage variable developed by the National Cancer Institute
						~Statistic could not be calculated.
						# The rate ratio indicates that the rate is significantly different than the rate of the Reference (P<0.05).
						Source: National Program of Cancer Registries and Surveillance, Epidemiology and End Results Program SEER*Stat Database: NPCR and SEER Incidence - U.S. Cancer Statistics Public Use Research Database, 2021 Submission (2001-2019). United States Department of Health and Human Services, Centers for Disease Control and Prevention and National Cancer Institute. Released June 2022. Accessed at www.cdc.g…
Ovarian cancer
Representative trial sample sizes						[Note: 5-year stabilized estimates] Counts and age-adjusted incidence rates of female at birth patients in the US diagnosed with invasive ovarian cancer from 2015 to 2019, by age at diagnosis
Age at diagnosis (years)	Annual US incidence (N)	(%)	Representative trial sample size (n)	Small sample size		Age at diagnosis (years)	Count	%	Rate	Lower CI	Upper CI	Rate Ratio	Ratio Lower CI	Ratio Upper CI	Ratio P-Value	Population
All stages						All stages
Pediatric (<15y)	114.2	0.00549054	5.49054	§		Middle-aged (40-64y)	46063	0.442926	15.7	15.6	15.9	1	Reference			263436416
AYA (15-39y)	1493.2	0.0717905	71.7905			Pediatric (<15y)	571	0.00549054	0.4#	0.4	0.4	0.0245	0.0225	0.0266	<0.001	148422502
Middle-aged (40-64y)	9212.6	0.442926	442.926			AYA (15-39y)	7466	0.0717905	2.9#	2.8	2.9	0.1814	0.1769	0.1859	<0.001	268610901
Senior (65+y)	9979.4	0.479793	479.793			Senior (65+y)	49897	0.479793	35.9#	35.6	36.2	2.2814	2.2519	2.3113	<0.001	140820654
Total	20799.4	1	1000			Total	103997	1
Early stage						Early stage
Pediatric (<15y)	94.2	0.0106378	10.6378	§		Middle-aged (40-64y)	23172	0.523354	8.2	8.1	8.3	1	Reference			263436416
AYA (15-39y)	1066	0.120381	120.381			Pediatric (<15y)	471	0.0106378	0.3#	0.3	0.3	0.0387	0.0352	0.0424	<0.001	148422502
Middle-aged (40-64y)	4634.4	0.523354	523.354			AYA (15-39y)	5330	0.120381	2.0#	2	2.1	0.2472	0.2398	0.2548	<0.001	268610901
Senior (65+y)	3060.6	0.345627	345.627			Senior (65+y)	15303	0.345627	11.0#	10.8	11.2	1.3381	1.3104	1.3664	<0.001	140820654
Total	8855.2	1	1000			Total	44276	1
De novo metastatic disease						De novo metastatic disease
Pediatric (<15y)	15.8	0.0015492	1.5492	§		Middle-aged (40-64y)	20395	0.399949	6.7	6.6	6.8	1	Reference			263436416
AYA (15-39y)	334.6	0.0328078	32.8078	§		Pediatric (<15y)	79	0.0015492	0.1#	0	0.1	0.008	0.0063	0.0099	<0.001	148422502
Middle-aged (40-64y)	15.8	0.399949	399.949			AYA (15-39y)	1673	0.0328078	0.7#	0.6	0.7	0.0973	0.0925	0.1023	<0.001	268610901
Senior (65+y)	5769.4	0.565694	565.694			Senior (65+y)	28847	0.565694	20.9#	20.7	21.1	3.1251	3.0679	3.1833	<0.001	140820654
Total	10198.8	1	1000			Total	50994	1
						Abbreviations: Adolescent and young adult (AYA); Confidence interval (CI); United States (US)
						Note: Rates are per 100,000 and age-adjusted to the 2000 US Std Population (19 age groups - Census P25-1130) standard; Confidence intervals (Tiwari mod) are 95% for rates and ratios.
						Note: Early stage is defined as localized/ regional based on merged summary stage variable developed by the National Cancer Institute
						~Statistic could not be calculated.
						# The rate ratio indicates that the rate is significantly different than the rate of the Reference (P<0.05).
						Source: National Program of Cancer Registries and Surveillance, Epidemiology and End Results Program SEER*Stat Database: NPCR and SEER Incidence - U.S. Cancer Statistics Public Use Research Database, 2021 Submission (2001-2019). United States Department of Health and Human Services, Centers for Disease Control and Prevention and National Cancer Institute. Released June 2022. Accessed at www.cdc.g…
Pancreatic cancer (adenocarcinoma and ductal carcinoma histologies)
Representative trial sample sizes						[Note: 5-year stabilized estimates] Counts and age-adjusted incidence rates of patients in the US diagnosed with invasive pancreatic cancer of adenocarcinoma and ductal carcinoma histology (Histologic Types ICD-O-3 = 8140 and 8500) from 2015 to 2019, by age at diagnosis
Age at diagnosis (years)	Annual US incidence (N)	(%)	Representative trial sample size (n)	Small sample size		Age at diagnosis (years)	Count	%	Rate	Lower CI	Upper CI	Rate Ratio	Lower CI	Upper CI	Ratio P-Value	Population
All stages						All stages
AYA (15-39y)	219.2	0.00593099	5.93099	§		Middle-aged (40-64y)	59116	0.319906	9.3	9.2	9.3	1	Reference			516093620
Middle-aged (40-64y)	11823.2	0.319906	319.906			AYA (15-39y)	1096	0.00593099	0.2#	0.2	0.2	0.0242	0.0227	0.0257	<0.001	545448349
Senior (65+y)	24915.2	0.674142	674.142			Senior (65+y)	124576	0.674142	50.8#	50.5	51.1	5.4911	5.4363	5.5464	<0.001	253038901
Total	36958.4	1	1000			Total	184792	1
Early stage*						Early stage*
AYA (15-39y)	85	0.00504188	5.04188	§		Middle-aged (40-64y)	25414	0.301492	4	3.9	4	1	Reference			516093620
Middle-aged (40-64y)	5082.8	0.301492	301.492			AYA (15-39y)	425	0.00504188	0.1#	0.1	0.1	0.022	0.0199	0.0242	<0.001	545448349
Senior (65+y)	11690.6	0.693442	693.442			Senior (65+y)	58453	0.693442	23.9#	23.7	24.1	6.0232	5.933	6.1149	<0.001	253038901
Total	16858.8	1	1000			Total	84294	1
De novo metastatic disease						De novo metastatic disease
AYA (15-39y)	128.8	0.00687865	6.87865	§		Middle-aged (40-64y)	32137	0.34326	5	5	5.1	1	Reference			516093620
Middle-aged (40-64y)	6427.4	0.34326	343.26			AYA (15-39y)	644	0.00687865	0.1#	0.1	0.1	0.026	0.024	0.0281	<0.001	545448349
Senior (65+y)	12168	0.64984	649.84			Senior (65+y)	60840	0.64984	24.7#	24.5	24.9	4.9045	4.8371	4.9729	<0.001	253038901
Total	18724.6	1	1000			Total	93623	1
						Abbreviations: Confidence interval (CI); International Classification of Disease for Oncology 3rd edition (ICD-O-3); United States (US)
						Note: Rates are per 100,000 and age-adjusted to the 2000 US Std Population (19 age groups - Census P25-1130) standard; Confidence intervals (Tiwari mod) are 95% for rates and ratios.
						* Localized/ regional based on merged summary stage variable developed by the National Cancer Institute
						# The rate ratio indicates that the rate is significantly different than the rate of the Reference (p<0.05).
						Source: National Program of Cancer Registries and Surveillance, Epidemiology and End Results Program SEER*Stat Database: NPCR and SEER Incidence - U.S. Cancer Statistics Public Use Research Database, 2021 Submission (2001-2019). United States Department of Health and Human Services, Centers for Disease Control and Prevention and National Cancer Institute. Released June 2022. Accessed at www.cdc.g…
Prostate cancer
Representative trial sample sizes						[Note: 5-year stabilized estimates] Counts and age-adjusted incidence rates of male at birth patients in the US diagnosed with invasive prostate cancer from 2015 to 2019, by age at diagnosis
Age at diagnosis (years)	Annual US incidence (N)	(%)	Representative trial sample size (n)	Small sample size		Age at diagnosis (years)	Count	%	Rate	Lower CI	Upper CI	Rate Ratio	Ratio Lower CI	Ratio Upper CI	Ratio P-Value	Population
All stages						All stages
Pediatric (<15y)	<15	~				Middle-aged (40-64y)	407917	0.384512	125.3	124.9	125.7	1	Reference			252657204
AYA (15-39y)	81	0.000381763	0.381763			Pediatric (<15y)	37	3.48771e-05	0.0#	0	0	0.0002	0.0001	0.0003	<0.001	154976161
Middle-aged (40-64y)	81583.4	0.384512	384.512			AYA (15-39y)	405	0.000381763	0.2#	0.2	0.2	0.0013	0.0012	0.0015	<0.001	276837448
Senior (65+y)	130502	0.615071	615.071			Senior (65+y)	652509	0.615071	567.1#	565.7	568.5	4.5248	4.5068	4.5429	<0.001	112218247
Total	212174	1	1000			Total	1060868	1
Early stage						Early stage
Pediatric (<15y)	<15	~				Middle-aged (40-64y)	359839	0.407649	110.7	110.3	111	1	Reference			252657204
AYA (15-39y)	58.8	0.000333062	0.333062			Pediatric (<15y)	24	2.71888e-05	0.0#	0	0	0.0001	0.0001	0.0002	<0.001	154976161
Middle-aged (40-64y)	71967.8	0.407649	407.649			AYA (15-39y)	294	0.000333062	0.1#	0.1	0.1	0.0011	0.001	0.0013	<0.001	276837448
Senior (65+y)	104512	0.591991	591.991			Senior (65+y)	522561	0.591991	444.8#	443.6	446	4.0193	4.0019	4.0367	<0.001	112218247
Total	176544	1	1000			Total	882718	1
De novo metastatic disease						De novo metastatic disease
Pediatric (<15y)	<15	~				Middle-aged (40-64y)	20901	0.261475	6.4	6.3	6.5	1	Reference			252657204
AYA (15-39y)	12.2	0.00076312	0.76312	§		Pediatric (<15y)	<15	~								154976161
Middle-aged (40-64y)	4180.2	0.261475	261.475			AYA (15-39y)	61	0.00076312	0.0#	0	0	0.0038	0.0029	0.0049	<0.001	276837448
Senior (65+y)	11793.2	0.737674	737.674			Senior (65+y)	58966	0.737674	56.4#	56	56.9	8.7982	8.6578	8.9409	<0.001	112218247
Total	15987	0.999912	1000			Total	79935	0.999912
						Abbreviations: Adolescent and young adult (AYA); Confidence interval (CI); United States (US)
						Note: Rates are per 100,000 and age-adjusted to the 2000 US Std Population (19 age groups - Census P25-1130) standard; Confidence intervals (Tiwari mod) are 95% for rates and ratios.
						Note: Early stage is defined as localized/ regional based on merged summary stage variable developed by the National Cancer Institute
						~Statistic could not be calculated.
						# The rate ratio indicates that the rate is significantly different than the rate of the Reference (P<0.05).
						Source: National Program of Cancer Registries and Surveillance, Epidemiology and End Results Program SEER*Stat Database: NPCR and SEER Incidence - U.S. Cancer Statistics Public Use Research Database, 2021 Submission (2001-2019). United States Department of Health and Human Services, Centers for Disease Control and Prevention and National Cancer Institute. Released June 2022. Accessed at www.cdc.g…
Renal Cell Carcinoma (RCC)
Representative trial sample sizes						[Note: 5-year stabilized estimates] Counts and age-adjusted incidence rates of patients in the US diagnosed with invasive RCC* from 2015 to 2019, by age at diagnosis
Age at diagnosis (years)	Annual US incidence (N)	(%)	Representative trial sample size (n)	Small sample size		Age at diagnosis (years)	Count	%	Rate	Lower CI	Upper CI	Rate Ratio	Ratio Lower CI	Ratio Upper CI	Ratio P-Value	Population
All stages						All stages
Pediatric (<15y)	<15	~				Middle-aged (40-64y)	107783	0.497937	18.6	18.5	18.7	1	Reference			516093620
AYA (15-39y)	1958.2	0.0452326	45.2326	§		Pediatric (<15y)	38	0.000175553	0.0#	0	0	0.0007	0.0005	0.0009	<0.001	303398663
Middle-aged (40-64y)	21556.6	0.497937	497.937			AYA (15-39y)	9791	0.0452326	1.9#	1.9	2	0.1045	0.1023	0.1067	<0.001	545448349
Senior (65+y)	19769.4	0.456655	456.655			Senior (65+y)	98847	0.456655	39.0#	38.7	39.2	2.0981	2.0796	2.1167	<0.001	253038901
Total	43291.8	1	1000			Total	216459	1
Early stage						Early stage
Pediatric (<15y)	<15	~				Middle-aged (40-64y)	97915	0.501783	17	16.8	17.1	1	Reference			516093620
AYA (15-39y)	1881.4	0.0482079	48.2079	§		Pediatric (<15y)	35	0.000179364	0.0#	0	0	0.0007	0.0005	0.0009	<0.001	303398663
Middle-aged (40-64y)	19583	0.501783	501.783			AYA (15-39y)	9407	0.0482079	1.9#	1.8	1.9	0.1099	0.1076	0.1123	<0.001	545448349
Senior (65+y)	17555.4	0.449829	449.829			Senior (65+y)	87777	0.449829	34.5#	34.3	34.8	2.0374	2.0185	2.0565	<0.001	253038901
Total	39026.8	1	1000			Total	195134	1
De novo metastatic disease						De novo metastatic disease
Pediatric (<15y)	<15	~				Middle-aged (40-64y)	8514	0.471168	1.4	1.4	1.4	1	Reference			516093620
AYA (15-39y)	55.2	0.0152739	15.2739	§		Pediatric (<15y)	<15	~								303398663
Middle-aged (40-64y)	1702.8	0.471168	471.168			AYA (15-39y)	276	0.0152739	0.1#	0	0.1	0.04	0.0353	0.0451	<0.001	545448349
Senior (65+y)	1855.6	0.513448	513.448			Senior (65+y)	9278	0.513448	3.7#	3.6	3.8	2.6573	2.5782	2.7388	<0.001	253038901
Total	3614	0.999889	1000			Total	18070	0.999889
						Abbreviations: Adolescent and young adult (AYA); Confidence interval (CI); United States (US); Renal Cell Carcinoma (RCC)
						*RCC defined as International Classification of Diseases for Oncology, 3rd edition (ICD-O-3) primary site = C64.9, C65.9 and histologic type = 8260, 8310, 8317
						Note: Rates are per 100,000 and age-adjusted to the 2000 US Std Population (19 age groups - Census P25-1130) standard; Confidence intervals (Tiwari mod) are 95% for rates and ratios.
						Note: Early stage is defined as localized/ regional based on merged summary stage variable developed by the National Cancer Institute
						~Statistic could not be calculated.
						# The rate ratio indicates that the rate is significantly different than the rate of the Reference (P<0.05).
						Source: National Program of Cancer Registries and Surveillance, Epidemiology and End Results Program SEER*Stat Database: NPCR and SEER Incidence - U.S. Cancer Statistics Public Use Research Database, 2021 Submission (2001-2019). United States Department of Health and Human Services, Centers for Disease Control and Prevention and National Cancer Institute. Released June 2022. Accessed at www.cdc.g…
Squamous cell carcinoma of the head and neck (SCCHN)
Representative trial sample sizes						[Note: 5-year stabilized estimates] Counts and age-adjusted incidence rates of patients in the US diagnosed with invasive SCCHN* from 2015 to 2019, by age at diagnosis
Age at diagnosis (years)	Annual US incidence (N)	(%)	Representative trial sample size (n)	Small sample size		Age at diagnosis (years)	Count	%	Rate	Lower CI	Upper CI	Rate Ratio	Ratio Lower CI	Ratio Upper CI	Ratio P-Value	Population
All stages						All stages
Pediatric (<15y)	<15	~				Middle-aged (40-64y)	124545	0.496041	20.3	20.1	20.4	1	Reference			516093620
AYA (15-39y)	904.2	0.0180064	18.0064	§		Pediatric (<15y)	48	0.000191176	0.0#	0	0	0.0008	0.0006	0.001	<0.001	303398663
Middle-aged (40-64y)	24909	0.496041	496.041			AYA (15-39y)	4521	0.0180064	0.9#	0.9	0.9	0.0437	0.0424	0.045	<0.001	545448349
Senior (65+y)	24392.8	0.485761	485.761			Senior (65+y)	121964	0.485761	48.2#	48	48.5	2.382	2.3629	2.4013	<0.001	253038901
Total	50215.6	1	1000			Total	251078	1
Early stage						Early stage
Pediatric (<15y)	<15	~				Middle-aged (40-64y)	103872	0.497984	16.9	16.8	17	1	Reference			516093620
AYA (15-39y)	772.8	0.0185248	18.5248	§		Pediatric (<15y)	33	0.000158209	0.0#	0	0	0.0006	0.0004	0.0009	<0.001	303398663
Middle-aged (40-64y)	20774.4	0.497984	497.984			AYA (15-39y)	3864	0.0185248	0.8#	0.7	0.8	0.0447	0.0433	0.0462	<0.001	545448349
Senior (65+y)	20163.2	0.483333	483.333			Senior (65+y)	100816	0.483333	39.9#	39.6	40.1	2.3558	2.335	2.3768	<0.001	253038901
Total	41717	1	1000			Total	208585	1
De novo metastatic disease						De novo metastatic disease
Pediatric (<15y)	<15	~				Middle-aged (40-64y)	14630	0.525013	2.4	2.3	2.4	1	Reference			516093620
AYA (15-39y)	87	0.0156104	15.6104	§		Pediatric (<15y)	<15	~								303398663
Middle-aged (40-64y)	2926	0.525013	525.013			AYA (15-39y)	435	0.0156104	0.1#	0.1	0.1	0.0362	0.0328	0.0399	<0.001	545448349
Senior (65+y)	2557.6	0.458911	458.911			Senior (65+y)	12788	0.458911	5.0#	4.9	5.1	2.1309	2.0798	2.1833	<0.001	253038901
Total	5573.2	1	1000			Total	27866	1
						Abbreviations: Adolescent and young adult (AYA); Confidence interval (CI); Squamous cell carcinoma of the head and neck (SCCHN); United States (US)
						Note: Rates are per 100,000 and age-adjusted to the 2000 US Std Population (19 age groups - Census P25-1130) standard; Confidence intervals (Tiwari mod) are 95% for rates and ratios.
						Note: Early stage is defined as localized/ regional based on merged summary stage variable developed by the National Cancer Institute
						~Statistic could not be calculated.
						# The rate ratio indicates that the rate is significantly different than the rate of the Reference (P<0.05).
						Source: National Program of Cancer Registries and Surveillance, Epidemiology and End Results Program SEER*Stat Database: NPCR and SEER Incidence - U.S. Cancer Statistics Public Use Research Database, 2021 Submission (2001-2019). United States Department of Health and Human Services, Centers for Disease Control and Prevention and National Cancer Institute. Released June 2022. Accessed at www.cdc.g…
Thyroid cancer
Representative trial sample sizes						[Note: 5-year stabilized estimates] Counts and age-adjusted incidence rates of patients in the US diagnosed with invasive thyroid cancer from 2015 to 2019, by age at diagnosis
Age at diagnosis (years)	Annual US incidence (N)	(%)	Representative trial sample size (n)	Small sample size		Age at diagnosis (years)	Count	%	Rate	Lower CI	Upper CI	Rate Ratio	Ratio Lower CI	Ratio Upper CI	Ratio P-Value	Population
All stages						All stages
Pediatric (<15y)	222.8	0.00471746	4.71746	§		Middle-aged (40-64y)	120643	0.510887	23.2	23.1	23.3	1	Reference			516093620
AYA (15-39y)	12241	0.259185	259.185			Pediatric (<15y)	1114	0.00471746	0.4#	0.3	0.4	0.0158	0.0149	0.0168	<0.001	303398663
Middle-aged (40-64y)	24128.6	0.510887	510.887			AYA (15-39y)	61205	0.259185	11.5#	11.4	11.6	0.4961	0.4912	0.5011	<0.001	545448349
Senior (65+y)	10636.4	0.22521	225.21			Senior (65+y)	53182	0.22521	20.7#	20.5	20.9	0.8918	0.8826	0.9012	<0.001	253038901
Total	47228.8	1	1000			Total	236144	1
Early stage						Early stage
Pediatric (<15y)	207.4	0.00467762	4.67762	§		Middle-aged (40-64y)	114755	0.517628	22.1	22	22.3	1	Reference			516093620
AYA (15-39y)	11797.6	0.266078	266.078			Pediatric (<15y)	1037	0.00467762	0.3#	0.3	0.4	0.0154	0.0145	0.0164	<0.001	303398663
Middle-aged (40-64y)	22951	0.517628	517.628			AYA (15-39y)	58988	0.266078	11.1#	11	11.2	0.5013	0.4963	0.5064	<0.001	545448349
Senior (65+y)	9382.8	0.211616	211.616			Senior (65+y)	46914	0.211616	18.2#	18	18.3	0.8204	0.8114	0.8294	<0.001	253038901
Total	44338.8	1	1000			Total	221694	1
De novo metastatic disease						De novo metastatic disease
Pediatric (<15y)	<15	0.00860633	8.60633	§		Middle-aged (40-64y)	2574	0.357301	0.4	0.4	0.5	1	Reference			516093620
AYA (15-39y)	120.6	0.0837035	83.7035			Pediatric (<15y)	62	0.00860633	0.0#	0	0	0.0464	0.0354	0.0596	<0.001	303398663
Middle-aged (40-64y)	514.8	0.357301	357.301			AYA (15-39y)	603	0.0837035	0.1#	0.1	0.1	0.2542	0.232	0.2782	<0.001	545448349
Senior (65+y)	793	0.550389	550.389			Senior (65+y)	3965	0.550389	1.6#	1.6	1.7	3.6544	3.4718	3.8472	<0.001	253038901
Total	1440.8	1	1000			Total	7204	1
						Abbreviations: Adolescent and young adult (AYA); Confidence interval (CI); United States (US)
						Note: Rates are per 100,000 and age-adjusted to the 2000 US Std Population (19 age groups - Census P25-1130) standard; Confidence intervals (Tiwari mod) are 95% for rates and ratios.
						Note: Early stage is defined as localized/ regional based on merged summary stage variable developed by the National Cancer Institute
						~Statistic could not be calculated.
						# The rate ratio indicates that the rate is significantly different than the rate of the Reference (P<0.05).
						Source: National Program of Cancer Registries and Surveillance, Epidemiology and End Results Program SEER*Stat Database: NPCR and SEER Incidence - U.S. Cancer Statistics Public Use Research Database, 2021 Submission (2001-2019). United States Department of Health and Human Services, Centers for Disease Control and Prevention and National Cancer Institute. Released June 2022. Accessed at www.cdc.g…

## Sheet: ONC_Sex
Trial size	1000
Bladder cancer - urothelial carcinoma
Representative trial sample sizes						[Note: 5-year stabilized estimates] Counts and age-adjusted incidence rates of patients in the US diagnosed with invasive urothelial carcinoma* from 2015 to 2019, by sex
Sex	Annual US incidence (N)	(%)	Representative trial sample size (n)			Sex	Count	%	Rate	Lower CI	Upper CI	Rate Ratio	Ratio Lower CI	Ratio Upper CI	Ratio P-Value	Population
All stages						All stages
Male	54327.4	0.768322	768.322			Male	271637	0.768322	31.3	31.2	31.4	1	Reference			796689060
Female	16381.8	0.231678	231.678			Female	81909	0.231678	7.6#	7.5	7.6	0.2413	0.2394	0.2433	<0.001	821290473
Total	70709.2	1	1000			Total	353546	1
Early stage						Early stage
Male	23050.4	0.775732	775.732			Male	115252	0.775732	13.4	13.3	13.4	1	Reference			796689060
Female	6664	0.224268	224.268			Female	33320	0.224268	3.0#	3	3.1	0.2278	0.225	0.2307	<0.001	821290473
Total	29714.4	1	1000			Total	148572	1
De novo metastatic disease						De novo metastatic disease
Male	1953.2	0.707989	707.989			Male	9766	0.707989	1.1	1.1	1.1	1	Reference			796689060
Female	805.6	0.292011	292.011			Female	4028	0.292011	0.4#	0.4	0.4	0.3394	0.3269	0.3524	<0.001	821290473
Total	2758.8	1	1000			Total	13794	1
						Abbreviations: Confidence interval (CI); United States (US)
						*Urothelial carcinoma defined as International Classification of Diseases for Oncology, 3rd edition (ICD-O-3) primary site = C67.0-C67.9 and histologic type = 8020, 8031, 8082, 8120, 8122, 8130,8131
						Note: Early stage is defined as localized/ regional based on merged summary stage variable developed by the National Cancer Institute
						# The rate ratio indicates that the rate is significantly different than the rate of the Reference (P<0.05).
						Source: National Program of Cancer Registries and Surveillance, Epidemiology and End Results Program SEER*Stat Database: NPCR and SEER Incidence - U.S. Cancer Statistics Public Use Research Database, 2021 Submission (2001-2019). United States Department of Health and Human Services, Centers for Disease Control and Prevention and National Cancer Institute. Released June 2022. Accessed at www.cdc.g…
Brain cancer
Representative trial sample sizes						[Note: 5-year stabilized estimates] Counts and age-adjusted incidence rates of patients in the US diagnosed with brain cancer from 2015 to 2019, by sex
Sex	Annual US incidence (N)	(%)	Representative trial sample size (n)			Sex	Count	%	Rate	Lower CI	Upper CI	Rate Ratio	Ratio Lower CI	Ratio Upper CI	Ratio P-Value	Population
All stages						All stages
Male	12271	0.563878	563.878			Male	61355	0.563878	7.2	7.1	7.2	1	Reference			796689060
Female	9490.8	0.436122	436.122			Female	47454	0.436122	5.0#	5	5.1	0.7027	0.694	0.7114	<0.001	821290473
Total	21761.8	1	1000			Total	108809	1
Early stage						Early stage
Male	10387	0.566191	566.191			Male	51935	0.566191	6	6	6.1	1	Reference			796689060
Female	7958.4	0.433809	433.809			Female	39792	0.433809	4.2#	4.2	4.3	0.7034	0.694	0.7129	<0.001	821290473
Total	18345.4	1	1000			Total	91727	1
De novo metastatic disease						De novo metastatic disease
Male	245.8	0.599805	599.805			Male	1229	0.599805	0.1	0.1	0.2	1	Reference			796689060
Female	164	0.400195	400.195			Female	820	0.400195	0.1#	0.1	0.1	0.6327	0.5771	0.6933	<0.001	821290473
Total	409.8	1	1000			Total	2049	1
						Abbreviations: Confidence interval (CI); United States (US)
						Note: Early stage is defined as localized/ regional based on merged summary stage variable developed by the National Cancer Institute
						# The rate ratio indicates that the rate is significantly different than the rate of the Reference (P<0.05).
						Source: National Program of Cancer Registries and Surveillance, Epidemiology and End Results Program SEER*Stat Database: NPCR and SEER Incidence - U.S. Cancer Statistics Public Use Research Database, 2021 Submission (2001-2019). United States Department of Health and Human Services, Centers for Disease Control and Prevention and National Cancer Institute. Released June 2022. Accessed at www.cdc.g…
Breast cancer - HER2+ breast cancer
Note: Breast cancer subtype information are unavailable for men. For sex strata for breast cancer, see "Breast cancer - overall".
Breast cancer - Triple-negative breast cancer
Note: Breast cancer subtype information are unavailable for men. For sex strata for breast cancer, see "Breast cancer - overall".
Breast cancer - HR+ HER2- breast cancer
Note: Breast cancer subtype information are unavailable for men. For Sex strata for breast cancer, see "Breast cancer (all subtypes combined)".
Breast cancer - HR+ HER2+ breast cancer
Note: Breast cancer subtype information are unavailable for men. For Sex strata for breast cancer, see "Breast cancer (all subtypes combined)".
Breast cancer (all subtypes combined)
Representative trial sample sizes						[Note: 5-year stabilized estimates] Counts and age-adjusted incidence rates of patients (including males at birth and females at birth) in the US diagnosed with invasive breast cancer from 2015 to 2019, by Sex
Sex	Annual US incidence (N)	(%)	Representative trial sample size (n)	Small sample size		Sex	Count	%	Rate	Lower CI	Upper CI	Rate Ratio	Lower CI	Upper CI	Ratio P-Value	Population
All stages						All stages
Male	2259.2	0.00878028	8.78028	§		Male	11296	0.00878028	1.3	1.3	1.3	1	Reference			796689060
Female	255045	0.99122	991.22			Female	1275223	0.99122	128.0#	127.8	128.3	100.285	98.4008	102.213	<0.001	821290473
Total	257304	1	1000			Total	1286519	1
Early stage*						Early stage*
Male	1950.4	0.00831541	8.31541	§		Male	9752	0.00831541	1.1	1.1	1.1	1	Reference			796689060
Female	232602	0.991685	991.685			Female	1163010	0.991685	117.0#	116.8	117.2	106.147	104.002	108.345	<0.001	821290473
Total	234552	1	1000			Total	1172762	1
De novo metastatic disease		0				De novo metastatic disease
Male	202.8	0.013612	13.612	§		Male	1014	0.013612	0.1	0.1	0.1	1	Reference			796689060
Female	14695.8	0.986388	986.388			Female	73479	0.986388	7.3#	7.3	7.4	64.973	60.9689	69.303	<0.001	821290473
Total	14898.6	1	1000			Total	74493	1
§ FDA feedback: "Enrollment of [a small sample size of] patients is unlikely to result in a population that is representative of the U.S. Although the projected enrollment percentages are similar to the [US] demographic data, there is a need to have sufficient numbers to allow for meaningful interpretation of the effect of [the medicine or device]on the safety and efficacy in a U.S population." N…						Abbreviations: Confidence interval (CI); United States (US)
						Note: Rates are per 100,000 and age-adjusted to the 2000 US Std Population (19 age groups - Census P25-1130) standard; Confidence intervals (Tiwari mod) are 95% for rates and ratios.
						* Localized/ regional based on merged summary stage variable developed by the National Cancer Institute
						# The rate ratio indicates that the rate is significantly different than the rate of the Reference (p<0.05).
						Source: National Program of Cancer Registries and Surveillance, Epidemiology and End Results Program SEER*Stat Database: NPCR and SEER Incidence - U.S. Cancer Statistics Public Use Research Database, 2021 Submission (2001-2019). United States Department of Health and Human Services, Centers for Disease Control and Prevention and National Cancer Institute. Released June 2022. Accessed at www.cdc.g…
Cervical cancer
Note: Cervical cancer data are available for female patients only
Colorectal cancer
Representative trial sample sizes						[Note: 5-year stabilized estimates] Counts and age-adjusted incidence rates of patients in the US diagnosed with invasive colorectal cancer from 2015 to 2019, by Sex
Sex	Annual US incidence (N)	(%)	Representative trial sample size (n)			Sex	Count	%	Rate	Lower CI	Upper CI	Rate Ratio	Lower CI	Upper CI	Ratio P-Value	Population
All stages						All stages
Male	75886.6	0.527458	527.458			Male	379433	0.527458	43	42.9	43.2	1	Reference			796689060
Female	67985.8	0.472542	472.542			Female	339929	0.472542	33.0#	32.9	33.1	0.7678	0.7641	0.7714	<0.001	821290473
Total	143872	1	1000			Total	719362	1
Early stage*						Early stage*
Male	53560	0.525054	525.054			Male	267800	0.525054	30.3	30.2	30.4	1	Reference			796689060
Female	48448.6	0.474946	474.946			Female	242243	0.474946	23.6#	23.5	23.7	0.7791	0.7748	0.7835	<0.001	821290473
Total	102009	1	1000			Total	510043	1
De novo metastatic disease						De novo metastatic disease
Male	16410.8	0.539978	539.978			Male	82054	0.539978	9.3	9.2	9.3	1	Reference			796689060
Female	13980.8	0.460022	460.022			Female	69904	0.460022	6.9#	6.8	6.9	0.7405	0.7328	0.7482	<0.001	821290473
Total	30391.6	1	1000			Total	151958	1
						Abbreviations: Confidence interval (CI); United States (US)
						Note: Rates are per 100,000 and age-adjusted to the 2000 US Std Population (19 age groups - Census P25-1130) standard; Confidence intervals (Tiwari mod) are 95% for rates and ratios.
						* Localized/ regional based on merged summary stage variable developed by the National Cancer Institute
						# The rate ratio indicates that the rate is significantly different than the rate of the Reference (p<0.05).
						Source: National Program of Cancer Registries and Surveillance, Epidemiology and End Results Program SEER*Stat Database: NPCR and SEER Incidence - U.S. Cancer Statistics Public Use Research Database, 2021 Submission (2001-2019). United States Department of Health and Human Services, Centers for Disease Control and Prevention and National Cancer Institute. Released June 2022. Accessed at www.cdc.g…
Endometrial cancer
Note: Endometrial cancer data are available for female patients only
Esophageal cancer
Representative trial sample sizes						[Note: 5-year stabilized estimates] Counts and age-adjusted incidence rates of patients in the US diagnosed with invasive esophageal cancer from 2015 to 2019, by Sex
Sex	Annual US incidence (N)	(%)	Representative trial sample size (n)			Sex	Count	%	Rate	Lower CI	Upper CI	Rate Ratio	Ratio Lower CI	Ratio Upper CI	Ratio P-Value	Population
All stages						All stages
Male	14415.6	0.789982	789.982			Male	72078	0.789982	7.9	7.8	7.9	1	Reference			796689060
Female	3832.4	0.210018	210.018			Female	19162	0.210018	1.8#	1.7	1.8	0.2249	0.2213	0.2286	<0.001	821290473
Total	18248	1	1000			Total	91240	1
Early stage						Early stage
Male	7547.2	0.778367	778.367			Male	37736	0.778367	4.1	4.1	4.1	1	Reference			796689060
Female	2149	0.221633	221.633			Female	10745	0.221633	1.0#	1	1	0.2418	0.2365	0.2471	<0.001	821290473
Total	9696.2	1	1000			Total	48481	1
De novo metastatic disease						De novo metastatic disease
Male	5019.6	0.824995	824.995			Male	25098	0.824995	2.7	2.7	2.7	1	Reference			796689060
Female	1064.8	0.175005	175.005			Female	5324	0.175005	0.5#	0.5	0.5	0.1834	0.1779	0.189	<0.001	821290473
Total	6084.4	1	1000			Total	30422	1
						Abbreviations: Confidence interval (CI); United States (US)
						Note: Early stage is defined as localized/ regional based on merged summary stage variable developed by the National Cancer Institute
						# The rate ratio indicates that the rate is significantly different than the rate of the Reference (P<0.05).
						Source: National Program of Cancer Registries and Surveillance, Epidemiology and End Results Program SEER*Stat Database: NPCR and SEER Incidence - U.S. Cancer Statistics Public Use Research Database, 2021 Submission (2001-2019). United States Department of Health and Human Services, Centers for Disease Control and Prevention and National Cancer Institute. Released June 2022. Accessed at www.cdc.g…
Leukemia - Acute Myeloid Leukemia (AML)
Representative trial sample sizes						[Note: 5-year stabilized estimates] Counts and age-adjusted incidence rates of patients in the US diagnosed with AML from 2015 to 2019, by Sex
Sex	Annual US incidence (N)	(%)	Representative trial sample size (n)			Sex	Count	%	Rate	Lower CI	Upper CI	Rate Ratio	Ratio Lower CI	Ratio Upper CI	Ratio P-Value	Population
All stages						All stages
Male	8755.4	0.557108	557.108			Male	43777	0.557108	5.1	5.1	5.2	1	Reference			796689060
Female	6960.4	0.442892	442.892			Female	34802	0.442892	3.5#	3.5	3.5	0.6807	0.6709	0.6906	<0.001	821290473
Total	15715.8	1	1000			Total	78579	1
De novo metastatic disease						De novo metastatic disease
Male	8677	0.556918	556.918			Male	43385	0.556918	5.1	5	5.1	1	Reference			796689060
Female	6903.4	0.443082	443.082			Female	34517	0.443082	3.5#	3.4	3.5	0.6821	0.6722	0.6921	<0.001	821290473
Total	15580.4	1	1000			Total	77902	1
						Abbreviations: Acute Myeloid Leukemia (AML); Confidence interval (CI); United States (US)
						Note: Early stage is defined as localized/ regional based on merged summary stage variable developed by the National Cancer Institute
						# The rate ratio indicates that the rate is significantly different than the rate of the Reference (P<0.05).
						Source: National Program of Cancer Registries and Surveillance, Epidemiology and End Results Program SEER*Stat Database: NPCR and SEER Incidence - U.S. Cancer Statistics Public Use Research Database, 2021 Submission (2001-2019). United States Department of Health and Human Services, Centers for Disease Control and Prevention and National Cancer Institute. Released June 2022. Accessed at www.cdc.g…
Leukemia - Chronic lymphocytic leukemia
Representative trial sample sizes						[Note: 5-year stabilized estimates] Counts and age-adjusted incidence rates of patients in the US diagnosed with CLL from 2015 to 2019, by Sex
Sex	Annual US incidence (N)	(%)	Representative trial sample size (n)			Sex	Count	%	Rate	Lower CI	Upper CI	Rate Ratio	Ratio Lower CI	Ratio Upper CI	Ratio P-Value	Population
All stages						All stages
Male	11276	0.611304	611.304			Male	56380	0.611304	6.3	6.3	6.4	1	Reference			796689060
Female	7169.8	0.388696	388.696			Female	35849	0.388696	3.3#	3.3	3.3	0.5206	0.5136	0.5277	<0.001	821290473
Total	18445.8	1	1000			Total	92229	1
Early stage						Early stage
Male	113.8	0.595188	595.188			Male	569	0.595188	0.1	0.1	0.1	1	Reference			796689060
Female	77.4	0.404812	404.812			Female	387	0.404812	0.0#	0	0	0.5585	0.4881	0.6388	<0.001	821290473
Total	191.2	1	1000			Total	956	1
De novo metastatic disease						De novo metastatic disease
Male	10604.8	0.613498	613.498			Male	53024	0.613498	5.9	5.9	6	1	Reference			796689060
Female	6681	0.386502	386.502			Female	33405	0.386502	3.1#	3	3.1	0.5179	0.5107	0.5252	<0.001	821290473
Total	17285.8	1	1000			Total	86429	1
						Abbreviations: Confidence interval (CI); United States (US)
						Note: Early stage is defined as localized/ regional based on merged summary stage variable developed by the National Cancer Institute
						# The rate ratio indicates that the rate is significantly different than the rate of the Reference (P<0.05).
						Source: National Program of Cancer Registries and Surveillance, Epidemiology and End Results Program SEER*Stat Database: NPCR and SEER Incidence - U.S. Cancer Statistics Public Use Research Database, 2021 Submission (2001-2019). United States Department of Health and Human Services, Centers for Disease Control and Prevention and National Cancer Institute. Released June 2022. Accessed at www.cdc.g…
Liver cancer
Representative trial sample sizes						[Note: 5-year stabilized estimates] Counts and age-adjusted incidence rates of patients in the US diagnosed with invasive liver cancer from 2015 to 2019, by Sex
Sex	Annual US incidence (N)	(%)	Representative trial sample size (n)			Sex	Count	%	Rate	Lower CI	Upper CI	Rate Ratio	Lower CI	Upper CI	Ratio P-Value	Population
All stages						All stages
Male	22069	0.748685	748.685			Male	110345	0.748685	11.4	11.3	11.5	1	Reference			796689060
Female	7408	0.251315	251.315			Female	37040	0.251315	3.4#	3.4	3.5	0.2996	0.296	0.3033	<0.001	821290473
Total	29477	1	1000			Total	147385	1
Early stage*		0				Early stage*
Male	15137.8	0.749693	749.693			Male	75689	0.749693	7.8	7.7	7.8	1	Reference			796689060
Female	5054.2	0.250307	250.307			Female	25271	0.250307	2.3#	2.3	2.4	0.3008	0.2964	0.3052	<0.001	821290473
Total	20192	1	1000			Total	100960	1
De novo metastatic disease						De novo metastatic disease
Male	3299.4	0.772331	772.331			Male	16497	0.772331	1.7	1.7	1.7	1	Reference			796689060
Female	972.6	0.227669	227.669			Female	4863	0.227669	0.5#	0.4	0.5	0.2646	0.2561	0.2735	<0.001	821290473
Total	4272	1	1000			Total	21360	1
						Abbreviations: Confidence interval (CI); United States (US)
						Note: Rates are per 100,000 and age-adjusted to the 2000 US Std Population (19 age groups - Census P25-1130) standard; Confidence intervals (Tiwari mod) are 95% for rates and ratios.
						* Localized/ regional based on merged summary stage variable developed by the National Cancer Institute
						# The rate ratio indicates that the rate is significantly different than the rate of the Reference (p<0.05).
						Source: National Program of Cancer Registries and Surveillance, Epidemiology and End Results Program SEER*Stat Database: NPCR and SEER Incidence - U.S. Cancer Statistics Public Use Research Database, 2021 Submission (2001-2019). United States Department of Health and Human Services, Centers for Disease Control and Prevention and National Cancer Institute. Released June 2022. Accessed at www.cdc.g…
Lung cancer - Non-small cell lung cancer (NSCLC)
Representative trial sample sizes						[Note: 5-year stabilized estimates] Counts and age-adjusted incidence rates of patients in the US diagnosed with invasive NSCLC* cancer from 2015 to 2019, by Sex
Sex	Annual US incidence (N)	(%)	Representative trial sample size (n)			Sex	Count	%	Rate	Lower CI	Upper CI	Rate Ratio	Ratio Lower CI	Ratio Upper CI	Ratio P-Value	Population
All stages						All stages
Male	84810.2	0.527527	527.527			Male	424051	0.527527	47	46.9	47.2	1	Reference			796689060
Female	75959.2	0.472473	472.473			Female	379796	0.472473	35.2#	35	35.3	0.7478	0.7444	0.7511	<0.001	821290473
Total	160769	1	1000			Total	803847	1
Early stage						Early stage
Male	41511.6	0.509497	509.497			Male	207558	0.509497	23.1	23	23.2	1	Reference			796689060
Female	39964	0.490503	490.503			Female	199820	0.490503	18.5#	18.4	18.5	0.8	0.795	0.8051	<0.001	821290473
Total	81475.6	1	1000			Total	407378	1
De novo metastatic disease						De novo metastatic disease
Male	39936.8	0.545926	545.926			Male	199684	0.545926	22	21.9	22.1	1	Reference			796689060
Female	33217.4	0.454074	454.074			Female	166087	0.454074	15.4#	15.3	15.5	0.7002	0.6956	0.7049	<0.001	821290473
Total	73154.2	1	1000			Total	365771	1
						Abbreviations: Confidence interval (CI); Non-small cell lung cancer (NSCLC); United States (US)
						*NSCLC defined as International Classification of Diseases for Oncology, 3rd edition (ICD-O-3) primary site = C34.0-C34.3, C34.8, C34.9 and histologic type = 8010, 8012, 8013, 8020, 8046, 8050-8052, 8070-8078, 8140, 8141, 8143, 8147, 8250-8255, 8260, 8310, 8430, 8480-8481, 8490, 8560, 8570-8575
						Note: Early stage is defined as localized/ regional based on merged summary stage variable developed by the National Cancer Institute
						# The rate ratio indicates that the rate is significantly different than the rate of the Reference (P<0.05).
						Source: National Program of Cancer Registries and Surveillance, Epidemiology and End Results Program SEER*Stat Database: NPCR and SEER Incidence - U.S. Cancer Statistics Public Use Research Database, 2021 Submission (2001-2019). United States Department of Health and Human Services, Centers for Disease Control and Prevention and National Cancer Institute. Released June 2022. Accessed at www.cdc.g…
Lung cancer - Small cell lung cancer (SCLC)
Representative trial sample sizes						[Note: 5-year stabilized estimates] Counts and age-adjusted incidence rates of patients in the US diagnosed with invasive small-cell lung cancer from 2015 to 2019, by Sex
Sex	Annual US incidence (N)	(%)	Representative trial sample size (n)			Sex	Count	%	Rate	Lower CI	Upper CI	Rate Ratio	Ratio Lower CI	Ratio Upper CI	Ratio P-Value	Population
All stages						All stages
Male	13278.2	0.484616	484.616			Male	66391	0.484616	7.1	7.1	7.2	1	Reference			796689060
Female	14121.2	0.515384	515.384			Female	70606	0.515384	6.5#	6.4	6.5	0.9051	0.8954	0.9149	<0.001	821290473
Total	27399.4	1	1000			Total	136997	1
Early stage						Early stage
Male	3527	0.435916	435.916			Male	17635	0.435916	1.9	1.9	1.9	1	Reference			796689060
Female	4564	0.564084	564.084			Female	22820	0.564084	2.1#	2.1	2.1	1.097	1.0752	1.1193	<0.001	821290473
Total	8091	1	1000			Total	40455	1
De novo metastatic disease						De novo metastatic disease
Male	9307.6	0.50526	505.26			Male	46538	0.50526	5	4.9	5	1	Reference			796689060
Female	9113.8	0.49474	494.74			Female	45569	0.49474	4.2#	4.1	4.2	0.8349	0.824	0.846	<0.001	821290473
Total	18421.4	1	1000			Total	92107	1
						Abbreviations: Confidence interval (CI); United States (US)
						Note: Early stage is defined as localized/ regional based on merged summary stage variable developed by the National Cancer Institute
						# The rate ratio indicates that the rate is significantly different than the rate of the Reference (P<0.05).
						Source: National Program of Cancer Registries and Surveillance, Epidemiology and End Results Program SEER*Stat Database: NPCR and SEER Incidence - U.S. Cancer Statistics Public Use Research Database, 2021 Submission (2001-2019). United States Department of Health and Human Services, Centers for Disease Control and Prevention and National Cancer Institute. Released June 2022. Accessed at www.cdc.g…
Lymphoma - Diffuse Large B-Cell Lymphoma (DLBCL)
Representative trial sample sizes						[Note: 5-year stabilized estimates] Counts and age-adjusted incidence rates of patients in the US diagnosed with DLBCL from 2015 to 2019, by Sex
Sex	Annual US incidence (N)	(%)	Representative trial sample size (n)			Sex	Count	%	Rate	Lower CI	Upper CI	Rate Ratio	Ratio Lower CI	Ratio Upper CI	Ratio P-Value	Population
All stages						All stages
Male	14405.2	0.557844	557.844			Male	72026	0.557844	8.3	8.2	8.4	1	Reference			796689060
Female	11417.8	0.442156	442.156			Female	57089	0.442156	5.5#	5.5	5.6	0.663	0.6556	0.6705	<0.001	821290473
Total	25823	1	1000			Total	129115	1
Early stage						Early stage
Male	5420.4	0.55147	551.47			Male	27102	0.55147	3.1	3.1	3.2	1	Reference			796689060
Female	4408.6	0.44853	448.53			Female	22043	0.44853	2.1#	2.1	2.2	0.6835	0.6711	0.6961	<0.001	821290473
Total	9829	1	1000			Total	49145	1
De novo metastatic disease						De novo metastatic disease
Male	7825.6	0.562329	562.329			Male	39128	0.562329	4.5	4.4	4.5	1	Reference			796689060
Female	6090.8	0.437671	437.671			Female	30454	0.437671	2.9#	2.9	3	0.6522	0.6423	0.6623	<0.001	821290473
Total	13916.4	1	1000			Total	69582	1
						Abbreviations: Confidence interval (CI); Diffuse Large B-Cell Lymphoma (DLBCL); United States (US)
						Note: Early stage is defined as localized/ regional based on merged summary stage variable developed by the National Cancer Institute
						# The rate ratio indicates that the rate is significantly different than the rate of the Reference (P<0.05).
						Source: National Program of Cancer Registries and Surveillance, Epidemiology and End Results Program SEER*Stat Database: NPCR and SEER Incidence - U.S. Cancer Statistics Public Use Research Database, 2021 Submission (2001-2019). United States Department of Health and Human Services, Centers for Disease Control and Prevention and National Cancer Institute. Released June 2022. Accessed at www.cdc.g…
Lymphoma - Follicular Lymphoma (FL)
Representative trial sample sizes						[Note: 5-year stabilized estimates] Counts and age-adjusted incidence rates of patients in the US diagnosed with follicular lymphoma* from 2015 to 2019, by Sex
Sex	Annual US incidence (N)	(%)	Representative trial sample size (n)			Sex	Count	%	Rate	Lower CI	Upper CI	Rate Ratio	Ratio Lower CI	Ratio Upper CI	Ratio P-Value	Population
All stages						All stages
Male	6444.8	0.504944	504.944			Male	32224	0.504944	3.6	3.6	3.7	1	Reference			796689060
Female	6318.6	0.495056	495.056			Female	31593	0.495056	3.1#	3	3.1	0.8406	0.8273	0.8541	<0.001	821290473
Total	12763.4	1	1000			Total	63817	1
Early stage						Early stage
Male	2483.8	0.508122	508.122			Male	12419	0.508122	1.4	1.4	1.4	1	Reference			796689060
Female	2404.4	0.491878	491.878			Female	12022	0.491878	1.2#	1.1	1.2	0.8266	0.8055	0.8482	<0.001	821290473
Total	4888.2	1	1000			Total	24441	1
De novo metastatic disease						De novo metastatic disease
Male	3281.2	0.502035	502.035			Male	16406	0.502035	1.8	1.8	1.9	1	Reference			796689060
Female	3254.6	0.497965	497.965			Female	16273	0.497965	1.6#	1.6	1.6	0.8578	0.8389	0.8772	<0.001	821290473
Total	6535.8	1	1000			Total	32679	1
						Abbreviations: Confidence interval (CI); United States (US)
						*Follicular lymphoma defined as International Classification of Diseases for Oncology, 3rd edition (ICD-O-3) primary site = Lymphoma and histologic type = 9690, 9691, 9695, 9698
						Note: Early stage is defined as localized/ regional based on merged summary stage variable developed by the National Cancer Institute
						# The rate ratio indicates that the rate is significantly different than the rate of the Reference (P<0.05).
						Source: National Program of Cancer Registries and Surveillance, Epidemiology and End Results Program SEER*Stat Database: NPCR and SEER Incidence - U.S. Cancer Statistics Public Use Research Database, 2021 Submission (2001-2019). United States Department of Health and Human Services, Centers for Disease Control and Prevention and National Cancer Institute. Released June 2022. Accessed at www.cdc.g…
Lymphoma - Mantle cell lymphoma
Representative trial sample sizes						[Note: 5-year stabilized estimates] Counts and age-adjusted incidence rates of patients in the US diagnosed with mantle cell lymphoma from 2015 to 2019, by Sex
Sex	Annual US incidence (N)	(%)	Representative trial sample size (n)	Small sample size		Sex	Count	%	Rate	Lower CI	Upper CI	Rate Ratio	Ratio Lower CI	Ratio Upper CI	Ratio P-Value	Population
All stages						All stages
Male	2435	0.713741	713.741			Male	12175	0.713741	1.4	1.3	1.4	1	Reference			796689060
Female	976.6	0.286259	286.259			Female	4883	0.286259	0.5#	0.4	0.5	0.334	0.3228	0.3456	<0.001	821290473
Total	3411.6	1	1000			Total	17058	1
Early stage						Early stage
Male	337.6	0.690671	690.671			Male	1688	0.690671	0.2	0.2	0.2	1	Reference			796689060
Female	151.2	0.309329	309.329			Female	756	0.309329	0.1#	0.1	0.1	0.3647	0.3337	0.3983	<0.001	821290473
Total	488.8	1	1000			Total	2444	1
De novo metastatic disease						De novo metastatic disease
Male	1887.6	0.720568	720.568			Male	9438	0.720568	1	1	1.1	1	Reference			796689060
Female	732	0.279432	279.432			Female	3660	0.279432	0.3#	0.3	0.4	0.3256	0.3131	0.3386	<0.001	821290473
Total	2619.6	1	1000			Total	13098	1
						Abbreviations: Confidence interval (CI); United States (US)
						Note: Early stage is defined as localized/ regional based on merged summary stage variable developed by the National Cancer Institute
						# The rate ratio indicates that the rate is significantly different than the rate of the Reference (P<0.05).
						Source: National Program of Cancer Registries and Surveillance, Epidemiology and End Results Program SEER*Stat Database: NPCR and SEER Incidence - U.S. Cancer Statistics Public Use Research Database, 2021 Submission (2001-2019). United States Department of Health and Human Services, Centers for Disease Control and Prevention and National Cancer Institute. Released June 2022. Accessed at www.cdc.g…
Non-Hodgkin Lymphoma (NHL)
Representative trial sample sizes						[Note: 5-year stabilized estimates] Counts and age-adjusted incidence rates of patients in the US diagnosed with NHL from 2015 to 2019, by Sex
Sex	Annual US incidence (N)	(%)	Representative trial sample size (n)			Sex	Count	%	Rate	Lower CI	Upper CI	Rate Ratio	Ratio Lower CI	Ratio Upper CI	Ratio P-Value	Population
All stages						All stages
Male	39762.4	0.551086	551.086			Male	198812	0.551086	22.9	22.8	23	1	Reference			796689060
Female	32390.4	0.448914	448.914			Female	161952	0.448914	15.7#	15.6	15.8	0.6868	0.6822	0.6914	<0.001	821290473
Total	72152.8	1	1000			Total	360764	1
Early stage						Early stage
Male	14096.2	0.533527	533.527			Male	70481	0.533527	8.1	8.1	8.2	1	Reference			796689060
Female	12324.6	0.466473	466.473			Female	61623	0.466473	6.0#	6	6.1	0.7434	0.7352	0.7517	<0.001	821290473
Total	26420.8	1	1000			Total	132104	1
De novo metastatic disease						De novo metastatic disease
Male	20887.8	0.566265	566.265			Male	104439	0.566265	11.9	11.9	12	1	Reference			796689060
Female	15999.2	0.433735	433.735			Female	79996	0.433735	7.7#	7.7	7.8	0.6465	0.6404	0.6527	<0.001	821290473
Total	36887	1	1000			Total	184435	1
						Abbreviations: Confidence interval (CI); Non-Hodgkin Lymphoma (NHL); United States (US)
						Note: Early stage is defined as localized/ regional based on merged summary stage variable developed by the National Cancer Institute
						# The rate ratio indicates that the rate is significantly different than the rate of the Reference (P<0.05).
						Source: National Program of Cancer Registries and Surveillance, Epidemiology and End Results Program SEER*Stat Database: NPCR and SEER Incidence - U.S. Cancer Statistics Public Use Research Database, 2021 Submission (2001-2019). United States Department of Health and Human Services, Centers for Disease Control and Prevention and National Cancer Institute. Released June 2022. Accessed at www.cdc.g…
Melanoma
Representative trial sample sizes						[Note: 5-year stabilized estimates] Counts and age-adjusted incidence rates of patients in the US diagnosed with malignant melanoma from 2015 to 2019, by Sex
Sex	Annual US incidence (N)	(%)	Representative trial sample size (n)			Sex	Count	%	Rate	Lower CI	Upper CI	Rate Ratio	Ratio Lower CI	Ratio Upper CI	Ratio P-Value	Population
All stages						All stages
Male	50774.4	0.590738	590.738			Male	253872	0.590738	29.1	29	29.2	1	Reference			796689060
Female	35176.4	0.409262	409.262			Female	175882	0.409262	18.3#	18.2	18.4	0.6279	0.624	0.6319	<0.001	821290473
Total	85950.8	1	1000			Total	429754	1
Early stage						Early stage
Male	43436.4	0.586045	586.045			Male	217182	0.586045	24.9	24.8	25	1	Reference			796689060
Female	30681.4	0.413955	413.955			Female	153407	0.413955	16.0#	15.9	16.1	0.6431	0.6388	0.6475	<0.001	821290473
Total	74117.8	1	1000			Total	370589	1
De novo metastatic disease						De novo metastatic disease
Male	2683.6	0.677643	677.643			Male	13418	0.677643	1.5	1.5	1.6	1	Reference			796689060
Female	1276.6	0.322357	322.357			Female	6383	0.322357	0.6#	0.6	0.6	0.4115	0.399	0.4243	<0.001	821290473
Total	3960.2	1	1000			Total	19801	1
						Abbreviations: Confidence interval (CI); United States (US)
						Note: Early stage is defined as localized/ regional based on merged summary stage variable developed by the National Cancer Institute
						# The rate ratio indicates that the rate is significantly different than the rate of the Reference (P<0.05).
						Source: National Program of Cancer Registries and Surveillance, Epidemiology and End Results Program SEER*Stat Database: NPCR and SEER Incidence - U.S. Cancer Statistics Public Use Research Database, 2021 Submission (2001-2019). United States Department of Health and Human Services, Centers for Disease Control and Prevention and National Cancer Institute. Released June 2022. Accessed at www.cdc.g…
Multiple myeloma
Representative trial sample sizes						[Note: 5-year stabilized estimates] Counts and age-adjusted incidence rates of patients in the US diagnosed with invasive multiple myeloma* from 2015 to 2019, by Sex
Sex	Annual US incidence (N)	(%)	Representative trial sample size (n)			Sex	Count	%	Rate	Lower CI	Upper CI	Rate Ratio	Ratio Lower CI	Ratio Upper CI	Ratio P-Value	Population
All stages						All stages
Male	14500.8	0.554092	554.092			Male	72504	0.554092	8.2	8.1	8.2	1	Reference			796689060
Female	11669.6	0.445908	445.908			Female	58348	0.445908	5.5#	5.4	5.5	0.6735	0.666	0.6811	<0.001	821290473
Total	26170.4	1	1000			Total	130852	1
De novo metastatic disease						De novo metastatic disease
Male	14351.8	0.554449	554.449			Male	71759	0.554449	8.1	8	8.1	1	Reference			796689060
Female	11533	0.445551	445.551			Female	57665	0.445551	5.4#	5.4	5.5	0.6739	0.6664	0.6815	<0.001	821290473
Total	25884.8	1	1000			Total	129424	1
						Abbreviations: Confidence interval (CI); United States (US)
						*Multiple myeloma defined as International Classification of Diseases for Oncology, 3rd edition (ICD-O-3) histologic type = 9732
						Note: Early stage is defined as localized/ regional based on merged summary stage variable developed by the National Cancer Institute
						# The rate ratio indicates that the rate is significantly different than the rate of the Reference (P<0.05).
						Source: National Program of Cancer Registries and Surveillance, Epidemiology and End Results Program SEER*Stat Database: NPCR and SEER Incidence - U.S. Cancer Statistics Public Use Research Database, 2021 Submission (2001-2019). United States Department of Health and Human Services, Centers for Disease Control and Prevention and National Cancer Institute. Released June 2022. Accessed at www.cdc.g…
Ovarian cancer
Note: Ovarian cancer data are available for female patients only.
Pancreatic cancer (adenocarcinoma and ductal carcinoma histologies)
Representative trial sample sizes						[Note: 5-year stabilized estimates] Counts and age-adjusted incidence rates of patients in the US diagnosed with invasive pancreatic cancer of adenocarcinoma and ductal carcinoma histology (Histologic Types ICD-O-3 = 8140 and 8500) from 2015 to 2019, by Sex
Sex	Annual US incidence (N)	(%)	Representative trial sample size (n)			Sex	Count	%	Rate	Lower CI	Upper CI	Rate Ratio	Lower CI	Upper CI	Ratio P-Value	Population
All stages						All stages
Male	19295.2	0.522079	522.079			Male	96476	0.522079	10.6	10.6	10.7	1	Reference			796689060
Female	17663.2	0.477921	477.921			Female	88316	0.477921	8.2#	8.1	8.2	0.768	0.7609	0.7752	<0.001	821290473
Total	36958.4	1	1000			Total	184792	1
Early stage*						Early stage*
Male	8488.4	0.5035	503.5			Male	42442	0.5035	4.7	4.7	4.8	1	Reference			796689060
Female	8370.4	0.4965	496.5			Female	41852	0.4965	3.9#	3.8	3.9	0.8199	0.8086	0.8313	<0.001	821290473
Total	16858.8	1	1000			Total	84294	1
De novo metastatic disease						De novo metastatic disease
Male	10119.6	0.540444	540.444			Male	50598	0.540444	5.5	5.5	5.6	1	Reference			796689060
Female	8605	0.459556	459.556			Female	43025	0.459556	4.0#	4	4	0.7221	0.7126	0.7316	<0.001	821290473
Total	18724.6	1	1000			Total	93623	1
						Abbreviations: Confidence interval (CI); International Classification of Disease for Oncology 3rd edition (ICD-O-3); United States (US)
						Note: Rates are per 100,000 and age-adjusted to the 2000 US Std Population (19 age groups - Census P25-1130) standard; Confidence intervals (Tiwari mod) are 95% for rates and ratios.
						* Localized/ regional based on merged summary stage variable developed by the National Cancer Institute
						# The rate ratio indicates that the rate is significantly different than the rate of the Reference (p<0.05).
						Source: National Program of Cancer Registries and Surveillance, Epidemiology and End Results Program SEER*Stat Database: NPCR and SEER Incidence - U.S. Cancer Statistics Public Use Research Database, 2021 Submission (2001-2019). United States Department of Health and Human Services, Centers for Disease Control and Prevention and National Cancer Institute. Released June 2022. Accessed at www.cdc.g…
Prostate cancer
Note: Prostate cancer data are available for male patients only.
Renal Cell Carcinoma (RCC)
Representative trial sample sizes						[Note: 5-year stabilized estimates] Counts and age-adjusted incidence rates of patients in the US diagnosed with invasive RCC* from 2015 to 2019, by Sex
Sex	Annual US incidence (N)	(%)	Representative trial sample size (n)			Sex	Count	%	Rate	Lower CI	Upper CI	Rate Ratio	Ratio Lower CI	Ratio Upper CI	Ratio P-Value	Population
All stages						All stages
Male	27939.4	0.645374	645.374			Male	139697	0.645374	15.3	15.3	15.4	1	Reference			796689060
Female	15352.4	0.354626	354.626			Female	76762	0.354626	7.6#	7.6	7.7	0.4986	0.4941	0.5031	<0.001	821290473
Total	43291.8	1	1000			Total	216459	1
Early stage						Early stage
Male	24967.8	0.63976	639.76			Male	124839	0.63976	13.7	13.6	13.8	1	Reference			796689060
Female	14059	0.36024	360.24			Female	70295	0.36024	7.0#	7	7.1	0.5124	0.5075	0.5173	<0.001	821290473
Total	39026.8	1	1000			Total	195134	1
De novo metastatic disease						De novo metastatic disease
Male	2541.8	0.70332	703.32			Male	12709	0.70332	1.4	1.3	1.4	1	Reference			796689060
Female	1072.2	0.29668	296.68			Female	5361	0.29668	0.5#	0.5	0.5	0.3676	0.3557	0.3798	<0.001	821290473
Total	3614	1	1000			Total	18070	1
						Abbreviations: Confidence interval (CI); United States (US); Renal Cell Carcinoma (RCC)
						*RCC defined as International Classification of Diseases for Oncology, 3rd edition (ICD-O-3) primary site = C64.9, C65.9 and histologic type = 8260, 8310, 8317
						Note: Early stage is defined as localized/ regional based on merged summary stage variable developed by the National Cancer Institute
						# The rate ratio indicates that the rate is significantly different than the rate of the Reference (P<0.05).
						Source: National Program of Cancer Registries and Surveillance, Epidemiology and End Results Program SEER*Stat Database: NPCR and SEER Incidence - U.S. Cancer Statistics Public Use Research Database, 2021 Submission (2001-2019). United States Department of Health and Human Services, Centers for Disease Control and Prevention and National Cancer Institute. Released June 2022. Accessed at www.cdc.g…
Squamous cell carcinoma of the head and neck (SCCHN)
Representative trial sample sizes						[Note: 5-year stabilized estimates] Counts and age-adjusted incidence rates of patients in the US diagnosed with invasive SCCHN* from 2015 to 2019, by Sex
Sex	Annual US incidence (N)	(%)	Representative trial sample size (n)			Sex	Count	%	Rate	Lower CI	Upper CI	Rate Ratio	Ratio Lower CI	Ratio Upper CI	Ratio P-Value	Population
All stages						All stages
Male	37769	0.752137	752.137			Male	188845	0.752137	20.2	20.1	20.3	1	Reference			796689060
Female	12446.6	0.247863	247.863			Female	62233	0.247863	5.9#	5.9	6	0.2927	0.29	0.2954	<0.001	821290473
Total	50215.6	1	1000			Total	251078	1
Early stage						Early stage
Male	31275.2	0.749699	749.699			Male	156376	0.749699	16.7	16.6	16.8	1	Reference			796689060
Female	10441.8	0.250301	250.301			Female	52209	0.250301	5.0#	4.9	5	0.2971	0.2941	0.3002	<0.001	821290473
Total	41717	1	1000			Total	208585	1
De novo metastatic disease						De novo metastatic disease
Male	4357.2	0.781813	781.813			Male	21786	0.781813	2.3	2.3	2.3	1	Reference			796689060
Female	1216	0.218187	218.187			Female	6080	0.218187	0.6#	0.6	0.6	0.2488	0.2417	0.2562	<0.001	821290473
Total	5573.2	1	1000			Total	27866	1
						Abbreviations: Confidence interval (CI); Squamous cell carcinoma of the head and neck (SCCHN); United States (US)
						Note: Early stage is defined as localized/ regional based on merged summary stage variable developed by the National Cancer Institute
						# The rate ratio indicates that the rate is significantly different than the rate of the Reference (P<0.05).
						Source: National Program of Cancer Registries and Surveillance, Epidemiology and End Results Program SEER*Stat Database: NPCR and SEER Incidence - U.S. Cancer Statistics Public Use Research Database, 2021 Submission (2001-2019). United States Department of Health and Human Services, Centers for Disease Control and Prevention and National Cancer Institute. Released June 2022. Accessed at www.cdc.g…
Thyroid cancer
Representative trial sample sizes						[Note: 5-year stabilized estimates] Counts and age-adjusted incidence rates of patients in the US diagnosed with invasive thyroid cancer from 2015 to 2019, by Sex
Sex	Annual US incidence (N)	(%)	Representative trial sample size (n)			Sex	Count	%	Rate	Lower CI	Upper CI	Rate Ratio	Ratio Lower CI	Ratio Upper CI	Ratio P-Value	Population
All stages						All stages
Male	12354.8	0.261595	261.595			Male	61774	0.261595	7.2	7.2	7.3	1	Reference			796689060
Female	34874	0.738405	738.405			Female	174370	0.738405	20.3#	20.2	20.4	2.8072	2.7808	2.8339	<0.001	821290473
Total	47228.8	1	1000			Total	236144	1
Early stage						Early stage
Male	11279.8	0.2544	254.4			Male	56399	0.2544	6.6	6.6	6.7	1	Reference			796689060
Female	33059	0.7456	745.6			Female	165295	0.7456	19.3#	19.2	19.4	2.9253	2.8966	2.9542	<0.001	821290473
Total	44338.8	1	1000			Total	221694	1
De novo metastatic disease						De novo metastatic disease
Male	658.2	0.45683	456.83			Male	3291	0.45683	0.4	0.4	0.4	1	Reference			796689060
Female	782.6	0.54317	543.17			Female	3913	0.54317	0.4	0.4	0.4	1.0288	0.9807	1.0793	0.2474	821290473
Total	1440.8	1	1000			Total	7204	1
						Abbreviations: Confidence interval (CI); United States (US)
						Note: Early stage is defined as localized/ regional based on merged summary stage variable developed by the National Cancer Institute
						# The rate ratio indicates that the rate is significantly different than the rate of the Reference (P<0.05).
						Source: National Program of Cancer Registries and Surveillance, Epidemiology and End Results Program SEER*Stat Database: NPCR and SEER Incidence - U.S. Cancer Statistics Public Use Research Database, 2021 Submission (2001-2019). United States Department of Health and Human Services, Centers for Disease Control and Prevention and National Cancer Institute. Released June 2022. Accessed at www.cdc.g…

## Sheet: ONC_Race ethnicity
Trial size	1000
Bladder cancer - urothelial carcinoma
Representative trial sample sizes						[Note: 5-year stabilized estimates] Counts and age-adjusted incidence rates of patients in the US diagnosed with invasive urothelial carcinoma* from 2015 to 2019, by race/ ethnicity
Race/ ethnicity	Annual US incidence (N)	(%)	Representative trial sample size (n)	Small sample size		Race/ ethnicity	Count	%	Rate	Lower CI	Upper CI	Rate Ratio	Ratio Lower CI	Ratio Upper CI	Ratio P-Value	Population
All stages						All stages
By race/ ethnicity						By race/ ethnicity
NH White	60853.2	0.860612	860.612			NH White	304266	0.860612	20.5	20.4	20.6	1	Reference			1002418996
NH Black	3936.2	0.0556674	55.6674			NH Black	19681	0.0556674	10.2#	10.1	10.4	0.499	0.4916	0.5065	<0.001	212147875
Hispanic (All Races)	3414.4	0.0482879	48.2879	§		Hispanic (All Races)	17072	0.0482879	9.7#	9.5	9.8	0.4727	0.4652	0.4803	<0.001	289871306
NH Asian or Pacific Islander	1414.8	0.0200087	20.0087	§		NH Asian or Pacific Islander	7074	0.0200087	7.6#	7.5	7.8	0.3727	0.3638	0.3817	<0.001	99993877
NH American Indian/Alaska Native	266.4	0.00376754	3.76754	§		NH American Indian/Alaska Native	1332	0.00376754	11.0#	10.4	11.6	0.5364	0.5067	0.5674	<0.001	13547479
NH unknown race	824.2	0.0116562	11.6562			NH unknown race	4121	0.0116562	~							0
By race						By race	353546	1
White	63962.8	0.90459	904.59			White	319814	0.90459	19.4	19.3	19.4	1	Reference			1260754377
Black	4030.6	0.0570025	57.0025			Black	20153	0.0570025	10.1#	9.9	10.2	0.52	0.5124	0.5277	<0.001	228511675
Asian or Pacific Islander	1437.8	0.020334	20.334	§		Asian or Pacific Islander	7189	0.020334	7.6#	7.4	7.8	0.392	0.3827	0.4014	<0.001	105235098
American Indian/Alaska Native	276	0.00390331	3.90331	§		American Indian/Alaska Native	1380	0.00390331	8.3#	7.9	8.8	0.4311	0.4074	0.4558	<0.001	23478383
Unknown	1002	0.0141707	14.1707			Unknown	5010	0.0141707	~							0
By ethnicity						By ethnicity	353546	1
Non-Spanish-Hispanic-Latino	67294.8	0.951712	951.712			Non-Spanish-Hispanic-Latino	336474	0.951712	18.9	18.8	18.9	1	Reference			1328108227
Spanish-Hispanic-Latino	3414.4	0.0482879	48.2879	§		Spanish-Hispanic-Latino	17072	0.0482879	9.7#	9.5	9.8	0.5133	0.5051	0.5215	<0.001	289871306
Total	70709.2	1	1000			Total	353546	1
Early stage						Early stage
By race/ ethnicity						By race/ ethnicity
NH White	25431.4	0.855861	855.861			NH White	127157	0.855861	8.5	8.5	8.6	1	Reference			1002418996
NH Black	1887	0.0635046	63.5046			NH Black	9435	0.0635046	5.0#	4.9	5.1	0.5833	0.5708	0.5961	<0.001	212147875
Hispanic (All Races)	1486	0.0500094	50.0094			Hispanic (All Races)	7430	0.0500094	4.3#	4.2	4.4	0.5099	0.4977	0.5224	<0.001	289871306
NH Asian or Pacific Islander	611.4	0.0205759	20.5759	§		NH Asian or Pacific Islander	3057	0.0205759	3.3#	3.2	3.5	0.3921	0.3779	0.4067	<0.001	99993877
NH American Indian/Alaska Native	111.8	0.00376249	3.76249	§		NH American Indian/Alaska Native	559	0.00376249	4.8#	4.4	5.2	0.5612	0.5136	0.612	<0.001	13547479
NH unknown race	186.8	0.00628651	6.28651			NH unknown race	934	0.00628651	~							0
By race						By race	148572	1
White	26796.4	0.901798	901.798			White	133982	0.901798	8.1	8	8.1	1	Reference			1260754377
Black	1931.6	0.0650055	65.0055			Black	9658	0.0650055	4.9#	4.8	5	0.6044	0.5916	0.6174	<0.001	228511675
Asian or Pacific Islander	621.4	0.0209124	20.9124	§		Asian or Pacific Islander	3107	0.0209124	3.3#	3.2	3.4	0.4103	0.3956	0.4254	<0.001	105235098
American Indian/Alaska Native	117	0.00393748	3.93748	§		American Indian/Alaska Native	585	0.00393748	3.7#	3.4	4	0.4556	0.4173	0.4961	<0.001	23478383
Unknown	248	0.00834612	8.34612			Unknown	1240	0.00834612	~							0
By ethnicity						By ethnicity	148572	1
Non-Spanish-Hispanic-Latino	28228.4	0.949991	949.991			Non-Spanish-Hispanic-Latino	141142	0.949991	7.9	7.9	7.9	1	Reference			1328108227
Spanish-Hispanic-Latino	1486	0.0500094	50.0094			Spanish-Hispanic-Latino	7430	0.0500094	4.3#	4.2	4.4	0.5494	0.5363	0.5628	<0.001	289871306
Total	29714.4	1	1000			Total	148572	1
De novo metastatic disease						De novo metastatic disease
By race/ ethnicity						By race/ ethnicity
NH White	2272.4	0.823691	823.691			NH White	11362	0.823691	0.8	0.7	0.8	1	Reference			1002418996
NH Black	250.8	0.0909091	90.9091			NH Black	1254	0.0909091	0.6#	0.6	0.7	0.8357	0.7861	0.8876	<0.001	212147875
Hispanic (All Races)	155.2	0.0562563	56.2563			Hispanic (All Races)	776	0.0562563	0.4#	0.4	0.5	0.5723	0.53	0.6168	<0.001	289871306
NH Asian or Pacific Islander	59.6	0.0216036	21.6036	§		NH Asian or Pacific Islander	298	0.0216036	0.3#	0.3	0.4	0.4285	0.3798	0.4818	<0.001	99993877
NH American Indian/Alaska Native	12.8	0.0046397	4.6397	§		NH American Indian/Alaska Native	64	0.0046397	0.5#	0.4	0.6	0.6585	0.5002	0.8502	0.0008	13547479
NH unknown race	8	0.00289981	2.89981			NH unknown race	40	0.00289981	~							0
By race						By race	13794	1
White	2415	0.875381	875.381			White	12075	0.875381	0.7	0.7	0.7	1	Reference			1260754377
Black	256.6	0.0930115	93.0115			Black	1283	0.0930115	0.6#	0.6	0.7	0.8595	0.8092	0.9122	<0.001	228511675
Asian or Pacific Islander	60.4	0.0218936	21.8936	§		Asian or Pacific Islander	302	0.0218936	0.3#	0.3	0.4	0.4443	0.3941	0.499	<0.001	105235098
American Indian/Alaska Native	13.2	0.00478469	4.78469	§		American Indian/Alaska Native	66	0.00478469	0.4#	0.3	0.5	0.5135	0.3905	0.6608	<0.001	23478383
Unknown	13.6	0.00492968	4.92968			Unknown	68	0.00492968	~							0
By ethnicity						By ethnicity	13794	1
Non-Spanish-Hispanic-Latino	2603.6	0.943744	943.744			Non-Spanish-Hispanic-Latino	13018	0.943744	0.7	0.7	0.7	1	Reference			1328108227
Spanish-Hispanic-Latino	155.2	0.0562563	56.2563			Spanish-Hispanic-Latino	776	0.0562563	0.4#	0.4	0.5	0.6003	0.5561	0.6469	<0.001	289871306
Total	2758.8	1	1000			Total	13794	1
						Abbreviations: Confidence interval (CI); Non-Hispanic (NH); United States (US)
						*Urothelial carcinoma defined as International Classification of Diseases for Oncology, 3rd edition (ICD-O-3) primary site = C67.0-C67.9 and histologic type = 8020, 8031, 8082, 8120, 8122, 8130,8131
						Note: Early stage is defined as localized/ regional based on merged summary stage variable developed by the National Cancer Institute
						# The rate ratio indicates that the rate is significantly different than the rate of the Reference (P<0.05).
						~Statistic could not be calculated.
						Source: National Program of Cancer Registries and Surveillance, Epidemiology and End Results Program SEER*Stat Database: NPCR and SEER Incidence - U.S. Cancer Statistics Public Use Research Database, 2021 Submission (2001-2019). United States Department of Health and Human Services, Centers for Disease Control and Prevention and National Cancer Institute. Released June 2022. Accessed at www.cdc.g…
Brain cancer
Representative trial sample sizes						[Note: 5-year stabilized estimates] Counts and age-adjusted incidence rates of patients in the US diagnosed with brain cancer from 2015 to 2019, by race/ ethnicity
Race/ ethnicity	Annual US incidence (N)	(%)	Representative trial sample size (n)	Small sample size		Race/ ethnicity	Count	%	Rate	Lower CI	Upper CI	Rate Ratio	Ratio Lower CI	Ratio Upper CI	Ratio P-Value	Population
All stages						All stages
By race/ ethnicity						By race/ ethnicity
NH White	16974.8	0.780027	780.027			NH White	84874	0.780027	6.9	6.8	6.9	1	Reference			1002418996
NH Black	1541.2	0.0708213	70.8213			NH Black	7706	0.0708213	3.7#	3.6	3.8	0.5396	0.5267	0.5527	<0.001	212147875
Hispanic (All Races)	2299.8	0.105681	105.681			Hispanic (All Races)	11499	0.105681	4.8#	4.8	4.9	0.7063	0.6918	0.721	<0.001	289871306
NH Asian or Pacific Islander	672.6	0.0309074	30.9074	§		NH Asian or Pacific Islander	3363	0.0309074	3.4#	3.3	3.5	0.4951	0.4779	0.5128	<0.001	99993877
NH American Indian/Alaska Native	118.8	0.00545911	5.45911	§		NH American Indian/Alaska Native	594	0.00545911	4.5#	4.1	4.9	0.6538	0.6005	0.7105	<0.001	13547479
NH unknown race	154.6	0.00710419	7.10419			NH unknown race	773	0.00710419	~							0
By race						By race	108809	1
White	19069.6	0.876288	876.288			White	95348	0.876288	6.5	6.5	6.6	1	Reference			1260754377
Black	1607.6	0.0738726	73.8726			Black	8038	0.0738726	3.6#	3.6	3.7	0.5588	0.5459	0.572	<0.001	228511675
Asian or Pacific Islander	687.4	0.0315875	31.5875	§		Asian or Pacific Islander	3437	0.0315875	3.3#	3.2	3.4	0.5117	0.4942	0.5297	<0.001	105235098
American Indian/Alaska Native	128	0.00588187	5.88187	§		American Indian/Alaska Native	640	0.00588187	3.0#	2.8	3.3	0.4683	0.4308	0.5081	<0.001	23478383
Unknown	269.2	0.0123703	12.3703			Unknown	1346	0.0123703	~							0
By ethnicity						By ethnicity	108809	1
Non-Spanish-Hispanic-Latino	19462	0.894319	894.319			Non-Spanish-Hispanic-Latino	97310	0.894319	6.2	6.2	6.3	1	Reference			1328108227
Spanish-Hispanic-Latino	2299.8	0.105681	105.681			Spanish-Hispanic-Latino	11499	0.105681	4.8#	4.8	4.9	0.7765	0.7608	0.7926	<0.001	289871306
Total	21761.8	1	1000			Total	108809	1
Early stage						Early stage
By race/ ethnicity						By race/ ethnicity
NH White	14373.6	0.783499	783.499			NH White	71868	0.783499	5.9	5.8	5.9	1	Reference			1002418996
NH Black	1254.2	0.0683659	68.3659			NH Black	6271	0.0683659	3.0#	2.9	3.1	0.5105	0.4971	0.5242	<0.001	212147875
Hispanic (All Races)	1931.6	0.105291	105.291			Hispanic (All Races)	9658	0.105291	4.0#	3.9	4.1	0.683	0.6677	0.6985	<0.001	289871306
NH Asian or Pacific Islander	576	0.0313975	31.3975	§		NH Asian or Pacific Islander	2880	0.0313975	2.9#	2.8	3	0.4939	0.4754	0.513	<0.001	99993877
NH American Indian/Alaska Native	100.2	0.00546186	5.46186	§		NH American Indian/Alaska Native	501	0.00546186	3.7#	3.4	4.1	0.638	0.5815	0.6985	<0.001	13547479
NH unknown race	109.8	0.00598515	5.98515			NH unknown race	549	0.00598515	~							0
By race						By race	91727	1
White	16135.6	0.879545	879.545			White	80678	0.879545	5.5	5.5	5.6	1	Reference			1260754377
Black	1311.6	0.0714948	71.4948			Black	6558	0.0714948	2.9#	2.9	3	0.5318	0.5182	0.5457	<0.001	228511675
Asian or Pacific Islander	588.8	0.0320952	32.0952	§		Asian or Pacific Islander	2944	0.0320952	2.8#	2.7	2.9	0.5122	0.4933	0.5317	<0.001	105235098
American Indian/Alaska Native	107.8	0.00587613	5.87613	§		American Indian/Alaska Native	539	0.00587613	2.5#	2.3	2.8	0.4563	0.4167	0.4986	<0.001	23478383
Unknown	201.6	0.0109891	10.9891			Unknown	1008	0.0109891	~							0
By ethnicity						By ethnicity	91727	1
Non-Spanish-Hispanic-Latino	16413.8	0.894709	894.709			Non-Spanish-Hispanic-Latino	82069	0.894709	5.3	5.3	5.3	1	Reference			1328108227
Spanish-Hispanic-Latino	1931.6	0.105291	105.291			Spanish-Hispanic-Latino	9658	0.105291	4.0#	3.9	4.1	0.7561	0.7394	0.7731	<0.001	289871306
Total	18345.4	1	1000			Total	91727	1
De novo metastatic disease						De novo metastatic disease
By race/ ethnicity						By race/ ethnicity
NH White	292	0.712543	712.543			NH White	1460	0.712543	0.1	0.1	0.1	1	Reference			1002418996
NH Black	34.6	0.0844314	84.4314			NH Black	173	0.0844314	0.1#	0.1	0.1	0.6273	0.5306	0.7376	<0.001	212147875
Hispanic (All Races)	61.4	0.149829	149.829			Hispanic (All Races)	307	0.149829	0.1#	0.1	0.1	0.851	0.744	0.9706	0.0154	289871306
NH Asian or Pacific Islander	13.6	0.0331869	33.1869	§		NH Asian or Pacific Islander	68	0.0331869	0.1#	0.1	0.1	0.5452	0.4196	0.6974	<0.001	99993877
NH American Indian/Alaska Native	3.6	0.00878477	8.78477	§		NH American Indian/Alaska Native	18	0.00878477	0.1	0.1	0.2	0.9865	0.578	1.5825	1	13547479
NH unknown race	4.6	0.011225	11.225			NH unknown race	23	0.011225	~							0
By race						By race	2049	1
White	348.8	0.851147	851.147			White	1744	0.851147	0.1	0.1	0.1	1	Reference			1260754377
Black	36.4	0.0888238	88.8238			Black	182	0.0888238	0.1#	0.1	0.1	0.6247	0.5314	0.7307	<0.001	228511675
Asian or Pacific Islander	13.6	0.0331869	33.1869	§		Asian or Pacific Islander	68	0.0331869	0.1#	0.1	0.1	0.5258	0.4053	0.6716	<0.001	105235098
American Indian/Alaska Native	4	0.00976086	9.76086	§		American Indian/Alaska Native	20	0.00976086	0.1	0.1	0.1	0.6478	0.3911	1.0198	0.0628	23478383
Unknown	7	0.0170815	17.0815			Unknown	35	0.0170815	~							0
By ethnicity						By ethnicity	2049	1
Non-Spanish-Hispanic-Latino	348.4	0.850171	850.171			Non-Spanish-Hispanic-Latino	1742	0.850171	0.1	0.1	0.1	1	Reference			1328108227
Spanish-Hispanic-Latino	61.4	0.149829	149.829			Spanish-Hispanic-Latino	307	0.149829	0.1	0.1	0.1	0.9157	0.8024	1.0418	0.1875	289871306
Total	409.8	1	1000			Total	2049	1
						Abbreviations: Confidence interval (CI); Non-Hispanic (NH); United States (US)
						Note: Early stage is defined as localized/ regional based on merged summary stage variable developed by the National Cancer Institute
						# The rate ratio indicates that the rate is significantly different than the rate of the Reference (P<0.05).
						~Statistic could not be calculated.
						Source: National Program of Cancer Registries and Surveillance, Epidemiology and End Results Program SEER*Stat Database: NPCR and SEER Incidence - U.S. Cancer Statistics Public Use Research Database, 2021 Submission (2001-2019). United States Department of Health and Human Services, Centers for Disease Control and Prevention and National Cancer Institute. Released June 2022. Accessed at www.cdc.g…
Breast cancer - HER2+ breast cancer
Representative trial sample sizes						[Note: 5-year stabilized estimates] Counts and age-adjusted incidence rates of female at birth patients in the US diagnosed with first primary invasive HER2+ breast cancer from 2015 to 2019, by race/ ethnicity
Race/ ethnicity	Annual US incidence (N)	(%)	Representative trial sample size (n)	Small sample size		Race/ ethnicity	Count	%	Rate	Lower CI	Upper CI	Rate Ratio	Lower CI	Upper CI	Ratio P-Value	Population
All stages						All stages
By race/ ethnicity						By race/ ethnicity
NH White	24018.2	0.695938	695.938			NH White	120091	0.695938	18.3	18.2	18.4	1	Reference			508234510
NH Black	4476.6	0.129711	129.711			NH Black	22383	0.129711	19.6#	19.4	19.9	1.0699	1.0542	1.0857	<0.001	110548817
Hispanic (All Races)	3587.6	0.103952	103.952			Hispanic (All Races)	17938	0.103952	15.1#	14.8	15.3	0.8212	0.8081	0.8346	<0.001	143504316
NH Asian or Pacific Islander	1993	0.057748	57.748			NH Asian or Pacific Islander	9965	0.057748	17.8#	17.4	18.1	0.9683	0.9484	0.9887	<0.01	52100572
NH American Indian/Alaska Native	217	0.00628767	6.28767	§		NH American Indian/Alaska Native	1085	0.00628767	15.6#	14.7	16.6	0.852	0.8003	0.9062	<0.001	6902258
NH Unknown or other unspecified	219.6	0.006363	6.363			NH Unknown or other unspecified	1098	0.006363	~							0
By race						By race	172560	1
White	27278	0.790392	790.392			White	136390	0.790392	17.8	17.7	17.9	1	Reference			636049383
Black	4603.2	0.13338	133.38			Black	23016	0.13338	19.1#	18.9	19.4	1.0747	1.0594	1.0902	<0.001	118829712
Asian or Pacific Islander	2028.6	0.0587796	58.7796			Asian or Pacific Islander	10143	0.0587796	17.5	17.2	17.8	0.9822	0.9622	1.0025	0.0855	54708235
American Indian/Alaska Native	228.8	0.00662958	6.62958	§		American Indian/Alaska Native	1144	0.00662958	10.9#	10.3	11.6	0.6133	0.5772	0.651	<0.001	11703143
Unknown or other unspecified	373.4	0.0108194	10.8194			Unknown or other unspecified	1867	0.0108194	~							0
By ethnicity						By ethnicity	172560	1
Non-Spanish-Hispanic-Latino	30924.4	0.896048	896.048			Non-Spanish-Hispanic-Latino	154622	0.896048	18.6	18.5	18.7	1	Reference			677786157
Spanish-Hispanic-Latino	3587.6	0.103952	103.952			Spanish-Hispanic-Latino	17938	0.103952	15.1#	14.8	15.3	0.8089	0.7962	0.8218	<0.001	143504316
Total	34512	1	1000			Total	172560	1
eBC*						eBC*
By race/ ethnicity						By race/ ethnicity
NH White	21706.2	0.700177	700.177			NH White	108531	0.700177	16.6	16.5	16.7	1	Reference			508234510
NH Black	3893.4	0.125589	125.589			NH Black	19467	0.125589	17.1#	16.8	17.3	1.0281	1.012	1.0444	<0.01	110548817
Hispanic (All Races)	3212.2	0.103616	103.616			Hispanic (All Races)	16061	0.103616	13.5#	13.3	13.7	0.8118	0.7981	0.8257	<0.001	143504316
NH Asian or Pacific Islander	1815.2	0.0585529	58.5529			NH Asian or Pacific Islander	9076	0.0585529	16.2#	15.8	16.5	0.973	0.952	0.9944	0.0135	52100572
NH American Indian/Alaska Native	190.8	0.00615464	6.15464	§		NH American Indian/Alaska Native	954	0.00615464	13.7#	12.8	14.7	0.8267	0.7732	0.8829	<0.001	6902258
NH Unknown or other unspecified	183.2	0.00590949	5.90949			NH Unknown or other unspecified	916	0.00590949	~							0
By race						By race	155005	1
White	24627.8	0.79442	794.42			White	123139	0.79442	16.1	16	16.2	1	Reference			636049383
Black	4007	0.129254	129.254			Black	20035	0.129254	16.7#	16.4	16.9	1.0353	1.0195	1.0512	<0.001	118829712
Asian or Pacific Islander	1845.6	0.0595336	59.5336			Asian or Pacific Islander	9228	0.0595336	15.9	15.6	16.2	0.9874	0.9664	1.0088	0.2484	54708235
American Indian/Alaska Native	201.4	0.00649656	6.49656	§		American Indian/Alaska Native	1007	0.00649656	9.6#	9	10.2	0.5965	0.5591	0.6357	<0.001	11703143
Unknown or other unspecified	319.2	0.0102964	10.2964			Unknown or other unspecified	1596	0.0102964	~							0
By ethnicity						By ethnicity	155005	1
Non-Spanish-Hispanic-Latino	27788.8	0.896384	896.384			Non-Spanish-Hispanic-Latino	138944	0.896384	16.7	16.7	16.8	1	Reference			677786157
Spanish-Hispanic-Latino	3212.2	0.103616	103.616			Spanish-Hispanic-Latino	16061	0.103616	13.5#	13.3	13.7	0.8048	0.7914	0.8183	<0.001	143504316
Total	31001	1	1000			Total	155005	1
De novo metastastic disease						De novo metastastic disease
By race/ ethnicity						By race/ ethnicity
NH White	2053.2	0.6655	665.5			NH White	10266	0.6655	1.5	1.5	1.6	1	Reference			508234510
NH Black	527.2	0.17088	170.88			NH Black	2636	0.17088	2.3#	2.2	2.4	1.4922	1.427	1.5598	<0.001	110548817
Hispanic (All Races)	311.2	0.100869	100.869			Hispanic (All Races)	1556	0.100869	1.3#	1.2	1.4	0.8486	0.8029	0.8964	<0.001	143504316
NH Asian or Pacific Islander	155.2	0.0503047	50.3047			NH Asian or Pacific Islander	776	0.0503047	1.4#	1.3	1.5	0.9074	0.8415	0.9774	0.0099	52100572
NH American Indian/Alaska Native	22.4	0.00726047	7.26047	§		NH American Indian/Alaska Native	112	0.00726047	1.6	1.3	1.9	1.039	0.8489	1.2593	0.723	6902258
NH Unknown or other unspecified	16	0.00518605	5.18605			NH Unknown or other unspecified	80	0.00518605	~							0
By race						By race	15426	1
White	2333.2	0.756256	756.256			White	11666	0.756256	1.5	1.5	1.5	1	Reference			636049383
Black	538.6	0.174575	174.575			Black	2693	0.174575	2.2#	2.1	2.3	1.483	1.42	1.5484	<0.001	118829712
Asian or Pacific Islander	159.8	0.0517957	51.7957			Asian or Pacific Islander	799	0.0517957	1.4#	1.3	1.5	0.9269	0.8608	0.9969	0.0407	54708235
American Indian/Alaska Native	23.2	0.00751977	7.51977	§		American Indian/Alaska Native	116	0.00751977	1.1#	0.9	1.3	0.7314	0.6004	0.8823	<0.01	11703143
Unknown or other unspecified	30.4	0.00985349	9.85349			Unknown or other unspecified	152	0.00985349	~							0
By ethnicity						By ethnicity	15426	1
Non-Spanish-Hispanic-Latino	2774	0.899131	899.131			Non-Spanish-Hispanic-Latino	13870	0.899131	1.6	1.6	1.7	1	Reference			677786157
Spanish-Hispanic-Latino	311.2	0.100869	100.869			Spanish-Hispanic-Latino	1556	0.100869	1.3#	1.2	1.4	0.791	0.7492	0.8346	<0.001	143504316
Total	3085.2	1	1000			Total	15426	1
						Abbreviations: Confidence interval (CI); Early breast cancer (eBC); Non-hispanic (NH); Human epidermal growth factor receptor 2 (HER2); United States (US)
						Note: Rates are per 100,000 and age-adjusted to the 2000 US Std Population (19 age groups - Census P25-1130) standard; Confidence intervals (Tiwari mod) are 95% for rates and ratios.
						* Localized/ regional based on merged summary stage variable developed by the National Cancer Institute (https://seer.cancer.gov/tools/ssm/SSM2018-BREAST.pdf)
						~ Statistic could not be calculated.
						# The rate ratio indicates that the rate is significantly different than the rate of the Reference (p<0.05).
						Source: National Program of Cancer Registries and Surveillance, Epidemiology and End Results Program SEER*Stat Database: NPCR and SEER Incidence - U.S. Cancer Statistics Public Use Research Database, 2021 Submission (2001-2019). United States Department of Health and Human Services, Centers for Disease Control and Prevention and National Cancer Institute. Released June 2022. Accessed at www.cdc.g…
Breast cancer - Triple-negative breast cancer
Representative trial sample sizes						[Note: 5-year stabilized estimates] Counts and age-adjusted incidence rates of female at birth patients in the US diagnosed with first primary invasive TNBC from 2015 to 2019, by race/ ethnicity
Race/ ethnicity	Annual US incidence (N)	(%)	Representative trial sample size (n)	Small sample size		Race/ ethnicity	Count	%	Rate	Lower CI	Upper CI	Rate Ratio	Lower CI	Upper CI	Ratio P-Value	Population
All stages						All stages
By race/ ethnicity						By race/ ethnicity
NH White	17121.8	0.641309	641.309			NH White	85609	0.641309	12.8	12.7	12.8	1	Reference			508234510
NH Black	5715.4	0.214074	214.074			NH Black	28577	0.214074	25.0#	24.7	25.3	1.9573	1.9303	1.9847	<0.001	110548817
Hispanic (All Races)	2583.2	0.0967556	96.7556			Hispanic (All Races)	12916	0.0967556	11.0#	10.8	11.2	0.8598	0.8436	0.8763	<0.001	143504316
NH Asian or Pacific Islander	993	0.0371935	37.1935	§		NH Asian or Pacific Islander	4965	0.0371935	8.9#	8.6	9.1	0.697	0.6769	0.7176	<0.001	52100572
NH American Indian/Alaska Native	153.2	0.00573821	5.73821	§		NH American Indian/Alaska Native	766	0.00573821	11.1#	10.3	11.9	0.8695	0.8068	0.9357	<0.001	6902258
NH Unknown or other unspecified	131.6	0.00492917	4.92917			NH Unknown or other unspecified	658	0.00492917	~							0
By race						By race	133491	1
White	19449.2	0.728484	728.484			White	97246	0.728484	12.5	12.4	12.6	1	Reference			636049383
Black	5841.4	0.218794	218.794			Black	29207	0.218794	24.3#	24	24.5	1.9378	1.9119	1.9641	<0.001	118829712
Asian or Pacific Islander	1016.2	0.0380625	38.0625	§		Asian or Pacific Islander	5081	0.0380625	8.8#	8.6	9.1	0.705	0.685	0.7255	<0.001	54708235
American Indian/Alaska Native	161.6	0.00605284	6.05284	§		American Indian/Alaska Native	808	0.00605284	7.8#	7.3	8.4	0.6259	0.5822	0.6721	<0.001	11703143
Unknown or other unspecified	229.8	0.00860732	8.60732			Unknown or other unspecified	1149	0.00860732	~							0
By ethnicity						By ethnicity	133491	1
Non-Spanish-Hispanic-Latino	24115	0.903244	903.244			Non-Spanish-Hispanic-Latino	120575	0.903244	14.3	14.2	14.3	1	Reference			677786157
Spanish-Hispanic-Latino	2583.2	0.0967556	96.7556			Spanish-Hispanic-Latino	12916	0.0967556	11.0#	10.8	11.2	0.7692	0.755	0.7836	<0.001	143504316
Total	26698.2	1	1000			Total	133491	1
eBC*						eBC*
By race/ ethnicity						By race/ ethnicity
NH White	15795	0.645157	645.157			NH White	78975	0.645157	11.8	11.7	11.9	1	Reference			508234510
NH Black	5157.8	0.210674	210.674			NH Black	25789	0.210674	22.5#	22.2	22.8	1.906	1.8784	1.934	<0.001	110548817
Hispanic (All Races)	2363.4	0.0965347	96.5347			Hispanic (All Races)	11817	0.0965347	10.0#	9.8	10.2	0.848	0.8312	0.8649	<0.001	143504316
NH Asian or Pacific Islander	915.2	0.037382	37.382	§		NH Asian or Pacific Islander	4576	0.037382	8.2#	7.9	8.4	0.6929	0.6721	0.7142	<0.001	52100572
NH American Indian/Alaska Native	137.4	0.00561219	5.61219	§		NH American Indian/Alaska Native	687	0.00561219	9.9#	9.2	10.7	0.8415	0.7775	0.9093	<0.001	6902258
NH Unknown or other unspecified	113.6	0.00464007	4.64007			NH Unknown or other unspecified	568	0.00464007	~							0
By race						By race	122412	1
White	17925.8	0.732191	732.191			White	89629	0.732191	11.6	11.5	11.6	1	Reference			636049383
Black	5272.2	0.215347	215.347			Black	26361	0.215347	21.9#	21.6	22.1	1.8906	1.864	1.9174	<0.001	118829712
Asian or Pacific Islander	936.6	0.0382561	38.2561	§		Asian or Pacific Islander	4683	0.0382561	8.1#	7.9	8.4	0.7021	0.6814	0.7234	<0.001	54708235
American Indian/Alaska Native	144.8	0.00591445	5.91445	§		American Indian/Alaska Native	724	0.00591445	7.0#	6.5	7.6	0.6066	0.5618	0.654	<0.001	11703143
Unknown or other unspecified	203	0.00829167	8.29167			Unknown or other unspecified	1015	0.00829167	~							0
By ethnicity						By ethnicity	122412	1
Non-Spanish-Hispanic-Latino	22119	0.903465	903.465			Non-Spanish-Hispanic-Latino	110595	0.903465	13.1	13	13.2	1	Reference			677786157
Spanish-Hispanic-Latino	2363.4	0.0965347	96.5347			Spanish-Hispanic-Latino	11817	0.0965347	10.0#	9.8	10.2	0.7643	0.7495	0.7792	<0.001	143504316
Total	24482.4	1	1000			Total	122412	1
De novo metastastic disease						De novo metastastic disease
By race/ ethnicity						By race/ ethnicity
NH White	1129.8	0.605207	605.207			NH White	5649	0.605207	0.8	0.8	0.8	1	Reference			508234510
NH Black	484	0.259267	259.267			NH Black	2420	0.259267	2.1#	2	2.2	2.661	2.5318	2.796	<0.001	110548817
Hispanic (All Races)	174.6	0.093529	93.529			Hispanic (All Races)	873	0.093529	0.8	0.7	0.8	0.9454	0.8775	1.0173	0.1355	143504316
NH Asian or Pacific Islander	60.6	0.032462	32.462	§		NH Asian or Pacific Islander	303	0.032462	0.5#	0.5	0.6	0.6867	0.6085	0.7726	<0.001	52100572
NH American Indian/Alaska Native	11.8	0.00632098	6.32098	§		NH American Indian/Alaska Native	59	0.00632098	0.9	0.7	1.1	1.0882	0.8195	1.4165	0.5679	6902258
NH Unknown or other unspecified	6	0.00321406	3.21406			NH Unknown or other unspecified	30	0.00321406	~							0
By race						By race	9334	1
White	1286.6	0.689201	689.201			White	6433	0.689201	0.8	0.8	0.8	1	Reference			636049383
Black	493.4	0.264303	264.303			Black	2467	0.264303	2.1#	2	2.2	2.5942	2.4722	2.7214	<0.001	118829712
Asian or Pacific Islander	62.2	0.033319	33.319	§		Asian or Pacific Islander	311	0.033319	0.5#	0.5	0.6	0.6887	0.6115	0.7733	<0.001	54708235
American Indian/Alaska Native	12.6	0.00674952	6.74952	§		American Indian/Alaska Native	63	0.00674952	0.6	0.5	0.8	0.7779	0.5921	1.0025	0.0524	11703143
Unknown or other unspecified	12	0.00642811	6.42811			Unknown or other unspecified	60	0.00642811	~							0
By ethnicity						By ethnicity	9334	1
Non-Spanish-Hispanic-Latino	1692.2	0.906471	906.471			Non-Spanish-Hispanic-Latino	8461	0.906471	1	1	1	1	Reference			677786157
Spanish-Hispanic-Latino	174.6	0.093529	93.529			Spanish-Hispanic-Latino	873	0.093529	0.8#	0.7	0.8	0.7754	0.7211	0.8328	<0.001	143504316
Total	1866.8	1	1000			Total	9334	1
						Abbreviations: Confidence interval (CI); Early breast cancer (eBC); Non-hispanic (NH); Human epidermal growth factor receptor 2 (HER2); Triple-nrgative breast cancer (TNBC); United States (US)
						Note: Rates are per 100,000 and age-adjusted to the 2000 US Std Population (19 age groups - Census P25-1130) standard; Confidence intervals (Tiwari mod) are 95% for rates and ratios.
						* Localized/ regional based on merged summary stage variable developed by the National Cancer Institute (https://seer.cancer.gov/tools/ssm/SSM2018-BREAST.pdf)
						~ Statistic could not be calculated.
						# The rate ratio indicates that the rate is significantly different than the rate of the Reference (p<0.05).
						Source: National Program of Cancer Registries and Surveillance, Epidemiology and End Results Program SEER*Stat Database: NPCR and SEER Incidence - U.S. Cancer Statistics Public Use Research Database, 2021 Submission (2001-2019). United States Department of Health and Human Services, Centers for Disease Control and Prevention and National Cancer Institute. Released June 2022. Accessed at www.cdc.g…
Breast cancer - HR+ HER2- breast cancer
Representative trial sample sizes						[Note: 5-year stabilized estimates] Counts and age-adjusted incidence rates of female at birth patients in the US diagnosed with first primary invasive HR+ HER2- breast cancer from 2015 to 2019, by race/ ethnicity
Race/ ethnicity	Annual US incidence (N)	(%)	Representative trial sample size (n)	Small sample size		Race/ ethnicity	Count	%	Rate	Lower CI	Upper CI	Rate Ratio	Lower CI	Upper CI	Ratio P-Value	Population
All stages						All stages
By race/ ethnicity						By race/ ethnicity
NH White	136357	0.767006	767.006			NH White	681784	0.767006	95.2	95	95.5	1	Reference			508234510
NH Black	17131.6	0.0963651	96.3651			NH Black	85658	0.0963651	74.6#	74.1	75.1	0.7831	0.7774	0.7888	<0.001	110548817
Hispanic (All Races)	14698.2	0.0826773	82.6773			Hispanic (All Races)	73491	0.0826773	64.8#	64.3	65.3	0.6802	0.6749	0.6856	<0.001	143504316
NH Asian or Pacific Islander	7594.6	0.0427196	42.7196	§		NH Asian or Pacific Islander	37973	0.0427196	68.4#	67.7	69.1	0.7184	0.7109	0.726	<0.001	52100572
NH American Indian/Alaska Native	963.8	0.00542137	5.42137	§		NH American Indian/Alaska Native	4819	0.00542137	68.5#	66.5	70.6	0.7194	0.6985	0.7408	<0.001	6902258
NH Unknown or other unspecified	1033	0.00581062	5.81062			NH Unknown or other unspecified	5165	0.00581062	~							0
By race						By race	888890	1
White	149767	0.842436	842.436			White	748833	0.842436	91.2	91	91.4	1	Reference			636049383
Black	17603.8	0.0990213	99.0213			Black	88019	0.0990213	73.1#	72.6	73.6	0.802	0.7963	0.8078	<0.001	118829712
Asian or Pacific Islander	7731.8	0.0434913	43.4913	§		Asian or Pacific Islander	38659	0.0434913	67.6#	66.9	68.3	0.7415	0.7338	0.7492	<0.001	54708235
American Indian/Alaska Native	1019	0.00573187	5.73187	§		American Indian/Alaska Native	5095	0.00573187	50.1#	48.7	51.6	0.5499	0.5344	0.5658	<0.001	11703143
Unknown or other unspecified	1656.8	0.00931949	9.31949			Unknown or other unspecified	8284	0.00931949	~							0
By ethnicity						By ethnicity	888890	1
Non-Spanish-Hispanic-Latino	163080	0.917323	917.323			Non-Spanish-Hispanic-Latino	815399	0.917323	91.4	91.2	91.6	1	Reference			677786157
Spanish-Hispanic-Latino	14698.2	0.0826773	82.6773			Spanish-Hispanic-Latino	73491	0.0826773	64.8#	64.3	65.3	0.7089	0.7035	0.7144	<0.001	143504316
Total	177778	1	1000			Total	888890	1
eBC*						eBC*
By race/ ethnicity						By race/ ethnicity
NH White	129460	0.769919	769.919			NH White	647302	0.769919	90.5	90.3	90.8	1	Reference			508234510
NH Black	15806	0.0940005	94.0005			NH Black	79030	0.0940005	68.8#	68.3	69.3	0.76	0.7542	0.7657	<0.001	110548817
Hispanic (All Races)	13836.4	0.082287	82.287			Hispanic (All Races)	69182	0.082287	60.9#	60.5	61.4	0.6732	0.6678	0.6786	<0.001	143504316
NH Asian or Pacific Islander	7242.2	0.0430704	43.0704	§		NH Asian or Pacific Islander	36211	0.0430704	65.2#	64.5	65.9	0.7205	0.7128	0.7283	<0.001	52100572
NH American Indian/Alaska Native	900.6	0.005356	5.356	§		NH American Indian/Alaska Native	4503	0.005356	63.8#	61.9	65.8	0.7052	0.6839	0.7269	<0.001	6902258
NH Unknown or other unspecified	902.4	0.0053667	5.3667			NH Unknown or other unspecified	4512	0.0053667	~							0
By race						By race	840740	1
White	142094	0.845056	845.056			White	710472	0.845056	86.6	86.4	86.8	1	Reference			636049383
Black	16245.6	0.0966149	96.6149			Black	81228	0.0966149	67.5#	67	67.9	0.7793	0.7735	0.7851	<0.001	118829712
Asian or Pacific Islander	7373.2	0.0438495	43.8495	§		Asian or Pacific Islander	36866	0.0438495	64.4#	63.8	65.1	0.7444	0.7365	0.7523	<0.001	54708235
American Indian/Alaska Native	952	0.00566168	5.66168	§		American Indian/Alaska Native	4760	0.00566168	46.7#	45.4	48.1	0.5396	0.5238	0.5557	<0.001	11703143
Unknown or other unspecified	1482.8	0.00881842	8.81842			Unknown or other unspecified	7414	0.00881842	~							0
By ethnicity						By ethnicity	840740	1
Non-Spanish-Hispanic-Latino	154312	0.917713	917.713			Non-Spanish-Hispanic-Latino	771558	0.917713	86.5	86.3	86.7	1	Reference			677786157
Spanish-Hispanic-Latino	13836.4	0.082287	82.287			Spanish-Hispanic-Latino	69182	0.082287	60.9#	60.5	61.4	0.7043	0.6987	0.7099	<0.001	143504316
Total	168148	1	1000			Total	840740	1
De novo metastastic disease						De novo metastastic disease
By race/ ethnicity						By race/ ethnicity
NH White	5698.6	0.723466	723.466			NH White	28493	0.723466	3.9	3.9	4	1	Reference			508234510
NH Black	1142	0.144983	144.983			NH Black	5710	0.144983	5.0#	4.9	5.1	1.2675	1.2307	1.3052	<0.001	110548817
Hispanic (All Races)	660.2	0.0838158	83.8158			Hispanic (All Races)	3301	0.0838158	2.9#	2.8	3	0.7444	0.7171	0.7724	<0.001	143504316
NH Asian or Pacific Islander	283	0.0359283	35.9283	§		NH Asian or Pacific Islander	1415	0.0359283	2.6#	2.4	2.7	0.6512	0.6164	0.6875	<0.001	52100572
NH American Indian/Alaska Native	52.2	0.00662706	6.62706	§		NH American Indian/Alaska Native	261	0.00662706	3.9	3.4	4.4	0.9813	0.8617	1.1128	0.7992	6902258
NH Unknown or other unspecified	40.8	0.00517977	5.17977			NH Unknown or other unspecified	204	0.00517977	~							0
By race						By race	39384	1
White	6298.4	0.799614	799.614			White	31492	0.799614	3.8	3.8	3.8	1	Reference			636049383
Black	1167.8	0.148258	148.258			Black	5839	0.148258	4.9#	4.7	5	1.2783	1.242	1.3155	<0.001	118829712
Asian or Pacific Islander	288.4	0.0366139	36.6139	§		Asian or Pacific Islander	1442	0.0366139	2.5#	2.4	2.7	0.6671	0.6318	0.7038	<0.001	54708235
American Indian/Alaska Native	55.2	0.00700792	7.00792	§		American Indian/Alaska Native	276	0.00700792	2.8#	2.5	3.1	0.7345	0.6473	0.8298	<0.001	11703143
Unknown or other unspecified	67	0.00850599	8.50599			Unknown or other unspecified	335	0.00850599	~							0
By ethnicity						By ethnicity	39384	1
Non-Spanish-Hispanic-Latino	7216.6	0.916184	916.184			Non-Spanish-Hispanic-Latino	36083	0.916184	4	4	4.1	1	Reference			677786157
Spanish-Hispanic-Latino	660.2	0.0838158	83.8158			Spanish-Hispanic-Latino	3301	0.0838158	2.9#	2.8	3	0.7265	0.7002	0.7535	<0.001	143504316
Total	7876.8	1	1000			Total	39384	1
						Abbreviations: Confidence interval (CI); Early breast cancer (eBC); Non-hispanic (NH); Hormone receptor (HR); Human epidermal growth factor receptor 2 (HER2); United States (US)
						Note: Rates are per 100,000 and age-adjusted to the 2000 US Std Population (19 age groups - Census P25-1130) standard; Confidence intervals (Tiwari mod) are 95% for rates and ratios.
						* Localized/ regional based on merged summary stage variable developed by the National Cancer Institute (https://seer.cancer.gov/tools/ssm/SSM2018-BREAST.pdf)
						~ Statistic could not be calculated.
						# The rate ratio indicates that the rate is significantly different than the rate of the Reference (p<0.05).
						Source: National Program of Cancer Registries and Surveillance, Epidemiology and End Results Program SEER*Stat Database: NPCR and SEER Incidence - U.S. Cancer Statistics Public Use Research Database, 2021 Submission (2001-2019). United States Department of Health and Human Services, Centers for Disease Control and Prevention and National Cancer Institute. Released June 2022. Accessed at www.cdc.g…
Breast cancer - HR+ HER2+ breast cancer
Representative trial sample sizes						[Note: 5-year stabilized estimates] Counts and age-adjusted incidence rates of patients in the US diagnosed with invasive HR+HER2+ breast cancer from 2015 to 2019, by race/ ethnicity
Race/ ethnicity	Annual US incidence (N)	(%)	Representative trial sample size (n)	Small sample size		Race/ ethnicity	Count	%	Rate	Lower CI	Upper CI	Rate Ratio	Ratio Lower CI	Ratio Upper CI	Ratio P-Value	Population
All stages						All stages
By race/ ethnicity						By race/ ethnicity
NH White	17124	0.692803	692.803			NH White	85620	0.692803	13.4	13.3	13.5	1	Reference			496181286
NH Black	3010.4	0.121795	121.795			NH Black	15052	0.121795	13.3	13.1	13.5	0.9907	0.9731	1.0085	0.306	109788977
Hispanic (All Races)	2438	0.0986366	98.6366			Hispanic (All Races)	12190	0.0986366	10.3#	10.1	10.4	0.7637	0.749	0.7787	<0.001	143347453
NH Asian or Pacific Islander	1357.6	0.0549258	54.9258			NH Asian or Pacific Islander	6788	0.0549258	12.1#	11.8	12.4	0.9024	0.8799	0.9253	<0.001	51931280
NH American Indian/Alaska Native	144.4	0.00584213	5.84213	§		NH American Indian/Alaska Native	722	0.00584213	10.7#	9.9	11.6	0.7994	0.7401	0.8621	<0.001	6686750
NH unknown race	642.6	0.0259983	25.9983			NH unknown race	3213	0.0259983	17.1#	16.5	17.7	1.2707	1.2241	1.3187	<0.001	16406453
By race						By race	123585	1
White	19798	0.800987	800.987			White	98990	0.800987	12.9	12.8	13	1	Reference			638338219
Black	3118.2	0.126156	126.156			Black	15591	0.126156	13	12.8	13.2	1.0048	0.9875	1.0223	0.5916	119183904
Asian or Pacific Islander	1394.6	0.0564227	56.4227			Asian or Pacific Islander	6973	0.0564227	12.0#	11.7	12.3	0.9275	0.9049	0.9506	<0.001	55056376
American Indian/Alaska Native	161.2	0.00652183	6.52183	§		American Indian/Alaska Native	806	0.00652183	7.7#	7.2	8.3	0.5969	0.5552	0.6409	<0.001	11763700
Unknown	245	0.00991221	9.91221			Unknown	1225	0.00991221	~							0
By ethnicity						By ethnicity	123585	1
Non-Spanish-Hispanic-Latino	21779.6	0.881159	881.159			Non-Spanish-Hispanic-Latino	108898	0.881159	13.4	13.3	13.5	1	Reference			664588293
Spanish-Hispanic-Latino	2438	0.0986366	98.6366			Spanish-Hispanic-Latino	12190	0.0986366	10.3#	10.1	10.4	0.7646	0.7501	0.7794	<0.001	143347453
Unknown	499.4	0.0202047	20.2047			Unknown	2497	0.0202047	13	12.5	13.6	0.9692	0.9293	1.0105	0.1434	16406453
Total	24717	1	1000			Total	123585	1
eBC*						eBC*
By race/ ethnicity						By race/ ethnicity
NH White	15594.2	0.69602	696.02			NH White	77971	0.69602	12.3	12.2	12.4	1	Reference			496181286
NH Black	2650.2	0.118287	118.287			NH Black	13251	0.118287	11.7#	11.5	11.9	0.9558	0.9378	0.9742	<0.001	109788977
Hispanic (All Races)	2208.2	0.0985592	98.5592			Hispanic (All Races)	11041	0.0985592	9.3#	9.1	9.5	0.7578	0.7424	0.7734	<0.001	143347453
NH Asian or Pacific Islander	1243.6	0.055506	55.506			NH Asian or Pacific Islander	6218	0.055506	11.1#	10.8	11.4	0.9047	0.8811	0.9287	<0.001	51931280
NH American Indian/Alaska Native	126.6	0.00565057	5.65057	§		NH American Indian/Alaska Native	633	0.00565057	9.4#	8.7	10.2	0.7684	0.7076	0.8329	<0.001	6686750
NH unknown race	582	0.0259766	25.9766			NH unknown race	2910	0.0259766	15.5#	14.9	16.1	1.2611	1.2125	1.3111	<0.001	16406453
By race						By race	112024	1
White	18023.4	0.804444	804.444			White	90117	0.804444	11.8	11.7	11.9	1	Reference			638338219
Black	2748	0.122652	122.652			Black	13740	0.122652	11.4#	11.2	11.6	0.9713	0.9535	0.9894	0.0019	119183904
Asian or Pacific Islander	1276.6	0.0569789	56.9789			Asian or Pacific Islander	6383	0.0569789	11.0#	10.7	11.2	0.9299	0.9061	0.9541	<0.001	55056376
American Indian/Alaska Native	141.8	0.006329	6.329	§		American Indian/Alaska Native	709	0.006329	6.8#	6.3	7.3	0.5758	0.5329	0.6211	<0.001	11763700
Unknown	215	0.00959616	9.59616			Unknown	1075	0.00959616	~							0
By ethnicity						By ethnicity	112024	1
Non-Spanish-Hispanic-Latino	19736.8	0.880918	880.918			Non-Spanish-Hispanic-Latino	98684	0.880918	12.2	12.1	12.3	1	Reference			664588293
Spanish-Hispanic-Latino	2208.2	0.0985592	98.5592			Spanish-Hispanic-Latino	11041	0.0985592	9.3#	9.1	9.5	0.7629	0.7477	0.7784	<0.001	143347453
Unknown	459.8	0.0205224	20.5224			Unknown	2299	0.0205224	12	11.5	12.5	0.9839	0.9417	1.0277	0.4737	16406453
Total	22404.8	1	1000			Total	112024	1
De novo mBC*						De novo mBC*
By race/ ethnicity						By race/ ethnicity
NH White	1348.2	0.665383	665.383			NH White	6741	0.665383	1	1	1.1	1	Reference			496181286
NH Black	326.8	0.161287	161.287			NH Black	1634	0.161287	1.4#	1.4	1.5	1.3899	1.3136	1.47	<0.001	109788977
Hispanic (All Races)	190	0.0937716	93.7716			Hispanic (All Races)	950	0.0937716	0.8#	0.7	0.9	0.7725	0.7196	0.8283	<0.001	143347453
NH Asian or Pacific Islander	98.8	0.0487612	48.7612			NH Asian or Pacific Islander	494	0.0487612	0.9#	0.8	1	0.8629	0.7849	0.947	0.0016	51931280
NH American Indian/Alaska Native	15.2	0.00750173	7.50173	§		NH American Indian/Alaska Native	76	0.00750173	1.1	0.9	1.4	1.0696	0.8344	1.351	0.605	6686750
NH unknown race	47.2	0.0232948	23.2948			NH unknown race	236	0.0232948	1.2#	1.1	1.4	1.2013	1.0435	1.3768	0.011	16406453
By race						By race	10131	1
White	1555.6	0.767743	767.743			White	7778	0.767743	1	1	1	1	Reference			638338219
Black	335.8	0.165729	165.729			Black	1679	0.165729	1.4#	1.3	1.5	1.3962	1.3218	1.4741	<0.001	119183904
Asian or Pacific Islander	102.2	0.0504392	50.4392			Asian or Pacific Islander	511	0.0504392	0.9#	0.8	1	0.8929	0.8139	0.9779	0.014	55056376
American Indian/Alaska Native	16.4	0.00809397	8.09397	§		American Indian/Alaska Native	82	0.00809397	0.8#	0.6	1	0.7727	0.6095	0.9659	0.022	11763700
Unknown	16.2	0.00799526	7.99526			Unknown	81	0.00799526	~							0
By ethnicity						By ethnicity	10131	1
Non-Spanish-Hispanic-Latino	1798.6	0.887672	887.672			Non-Spanish-Hispanic-Latino	8993	0.887672	1.1	1.1	1.1	1	Reference			664588293
Spanish-Hispanic-Latino	190	0.0937716	93.7716			Spanish-Hispanic-Latino	950	0.0937716	0.8#	0.7	0.9	0.7311	0.6819	0.7829	<0.001	143347453
Unknown	37.6	0.0185569	18.5569			Unknown	188	0.0185569	1	0.8	1.1	0.888	0.7588	1.0335	0.13	16406453
Total	2026.2	1	1000			Total	10131	1
						Abbreviations: Confidence interval (CI); Early breast cancer (eBC); Non-hispanic (NH); Hormone receptor (HR); Human epidermal growth factor receptor 2 (HER2); United States (US)
						Note: Rates are per 100,000 and age-adjusted to the 2000 US Std Population (19 age groups - Census P25-1130) standard; Confidence intervals (Tiwari mod) are 95% for rates and ratios.
						* Localized/ regional based on merged summary stage variable developed by the National Cancer Institute (https://seer.cancer.gov/tools/ssm/SSM2018-BREAST.pdf)
						~ Statistic could not be calculated.
						# The rate ratio indicates that the rate is significantly different than the rate of the Reference (p<0.05).
						Source: National Program of Cancer Registries and Surveillance, Epidemiology and End Results Program SEER*Stat Database: NPCR and SEER Incidence - U.S. Cancer Statistics Public Use Research Database, 2021 Submission (2001-2019). United States Department of Health and Human Services, Centers for Disease Control and Prevention and National Cancer Institute. Released June 2022. Accessed at www.cdc.g…
Breast cancer (all subtypes combined)
Representative trial sample sizes						[Note: 5-year stabilized estimates] Counts and age-adjusted incidence rates of patients (including males at birth and females at birth) in the US diagnosed with invasive breast cancer from 2015 to 2019, by race/ ethnicity
Race/ ethnicity	Annual US incidence (N)	(%)	Representative trial sample size (n)	Small sample size		Race/ ethnicity	Count	%	Rate	Lower CI	Upper CI	Rate Ratio	Lower CI	Upper CI	Ratio P-Value	Population
All stages						All stages
By race/ ethnicity						By race/ ethnicity
NH White	190084	0.738754	738.754			NH White	950421	0.738754	70.4	70.3	70.6	1	Reference			1002418996
NH Black	29599.8	0.115038	115.038			NH Black	147999	0.115038	72.5#	72.1	72.9	1.03	1.0242	1.0358	<0.001	212147875
Hispanic (All Races)	22867.8	0.0888747	88.8747			Hispanic (All Races)	114339	0.0888747	52.7#	52.4	53	0.7484	0.7437	0.7532	<0.001	289871306
NH Asian or Pacific Islander	11327.6	0.0440242	44.0242	§		NH Asian or Pacific Islander	56638	0.0440242	55.5#	55.1	56	0.7888	0.782	0.7956	<0.001	99993877
NH American Indian/Alaska Native	1444.2	0.00561282	5.61282	§		NH American Indian/Alaska Native	7221	0.00561282	55.1#	53.8	56.4	0.7821	0.7635	0.8012	<0.001	13547479
NH unknown race	1980.2	0.00769596	7.69596			NH unknown race	9901	0.00769596	~							0
By race						By race	1286519	1
White	210846	0.819445	819.445			White	1054232	0.819445	68	67.9	68.1	1	Reference			1260754377
Black	30380.2	0.118071	118.071			Black	151901	0.118071	70.9#	70.5	71.3	1.0429	1.0371	1.0487	<0.001	228511675
Asian or Pacific Islander	11540	0.0448497	44.8497	§		Asian or Pacific Islander	57700	0.0448497	54.8#	54.4	55.3	0.8067	0.7999	0.8136	<0.001	105235098
American Indian/Alaska Native	1523.8	0.00592218	5.92218	§		American Indian/Alaska Native	7619	0.00592218	39.3#	38.4	40.2	0.5779	0.5644	0.5917	<0.001	23478383
Unknown	3013.4	0.0117114	11.7114			Unknown	15067	0.0117114	~							0
By ethnicity						By ethnicity	1286519	1
Non-Spanish-Hispanic-Latino	234436	0.911125	911.125			Non-Spanish-Hispanic-Latino	1172180	0.911125	70.4	70.3	70.6	1	Reference			1328108227
Spanish-Hispanic-Latino	22867.8	0.0888747	88.8747			Spanish-Hispanic-Latino	114339	0.0888747	52.7#	52.4	53	0.7481	0.7434	0.7529	<0.001	289871306
Total	257304	1	1000			Total	1286519	1
Early stage						Early stage
By race/ ethnicity						By race/ ethnicity
NH White	174609	0.744434	744.434			NH White	873044	0.744434	64.8	64.7	64.9	1	Reference			1002418996
NH Black	26205.2	0.111724	111.724			NH Black	131026	0.111724	64.0#	63.7	64.4	0.9883	0.9824	0.9943	<0.001	212147875
Hispanic (All Races)	20605.8	0.0878516	87.8516			Hispanic (All Races)	103029	0.0878516	47.3#	47	47.6	0.7297	0.7248	0.7346	<0.001	289871306
NH Asian or Pacific Islander	10475.2	0.0446604	44.6604	§		NH Asian or Pacific Islander	52376	0.0446604	51.3#	50.8	51.7	0.7912	0.7842	0.7983	<0.001	99993877
NH American Indian/Alaska Native	1286.8	0.00548619	5.48619	§		NH American Indian/Alaska Native	6434	0.00548619	48.8#	47.6	50.1	0.7531	0.7341	0.7725	<0.001	13547479
NH unknown race	1370.6	0.00584347	5.84347			NH unknown race	6853	0.00584347	~							0
By race						By race	1172762	1
White	193378	0.824455	824.455			White	966890	0.824455	62.4	62.3	62.6	1	Reference			1260754377
Black	26907	0.114716	114.716			Black	134535	0.114716	62.6	62.3	63	1.0035	0.9976	1.0094	0.2453	228511675
Asian or Pacific Islander	10666.2	0.0454747	45.4747	§		Asian or Pacific Islander	53331	0.0454747	50.6#	50.2	51	0.8107	0.8035	0.8179	<0.001	105235098
American Indian/Alaska Native	1359.2	0.00579487	5.79487	§		American Indian/Alaska Native	6796	0.00579487	34.8#	34	35.7	0.5581	0.5443	0.5721	<0.001	23478383
Unknown	2242	0.00955863	9.55863			Unknown	11210	0.00955863	~							0
By ethnicity						By ethnicity	1172762	1
Non-Spanish-Hispanic-Latino	213947	0.912148	912.148			Non-Spanish-Hispanic-Latino	1069733	0.912148	64.3	64.2	64.5	1	Reference			1328108227
Spanish-Hispanic-Latino	20605.8	0.0878516	87.8516			Spanish-Hispanic-Latino	103029	0.0878516	47.3#	47	47.6	0.735	0.7301	0.7399	<0.001	289871306
Total	234552	1	1000			Total	1172762	1
De novo metastatic disease						De novo metastatic disease
By race/ ethnicity						By race/ ethnicity
NH White	10351	0.694763	694.763			NH White	51755	0.694763	3.8	3.8	3.8	1	Reference			1002418996
NH Black	2471.8	0.165908	165.908			NH Black	12359	0.165908	6.1#	6	6.2	1.6003	1.568	1.6331	<0.001	212147875
Hispanic (All Races)	1329	0.089203	89.203			Hispanic (All Races)	6645	0.089203	3.1#	3	3.2	0.817	0.7954	0.8391	<0.001	289871306
NH Asian or Pacific Islander	566	0.0379901	37.9901	§		NH Asian or Pacific Islander	2830	0.0379901	2.8#	2.7	2.9	0.739	0.7108	0.768	<0.001	99993877
NH American Indian/Alaska Native	100.2	0.00672546	6.72546	§		NH American Indian/Alaska Native	501	0.00672546	3.9	3.6	4.3	1.0374	0.9449	1.1365	0.4424	13547479
NH unknown race	80.6	0.0054099	5.4099			NH unknown race	403	0.0054099	~							0
By race						By race	74493	1
White	11554.4	0.775536	775.536			White	57772	0.775536	3.7	3.7	3.7	1	Reference			1260754377
Black	2525	0.169479	169.479			Black	12625	0.169479	5.9#	5.8	6	1.5959	1.5644	1.6279	<0.001	228511675
Asian or Pacific Islander	580.4	0.0389567	38.9567	§		Asian or Pacific Islander	2902	0.0389567	2.8#	2.7	2.9	0.7535	0.7252	0.7826	<0.001	105235098
American Indian/Alaska Native	105.6	0.00708791	7.08791	§		American Indian/Alaska Native	528	0.00708791	2.8#	2.5	3	0.7525	0.6864	0.823	<0.001	23478383
Unknown	133.2	0.00894044	8.94044			Unknown	666	0.00894044	~							0
By ethnicity						By ethnicity	74493	1
Non-Spanish-Hispanic-Latino	13569.6	0.910797	910.797			Non-Spanish-Hispanic-Latino	67848	0.910797	4.1	4	4.1	1	Reference			1328108227
Spanish-Hispanic-Latino	1329	0.089203	89.203			Spanish-Hispanic-Latino	6645	0.089203	3.1#	3	3.2	0.7623	0.7424	0.7825	<0.001	289871306
Total	14898.6	1	1000			Total	74493	1
						Abbreviations: Confidence interval (CI); United States (US)
						Note: Rates are per 100,000 and age-adjusted to the 2000 US Std Population (19 age groups - Census P25-1130) standard; Confidence intervals (Tiwari mod) are 95% for rates and ratios.
						* Localized/ regional based on merged summary stage variable developed by the National Cancer Institute
						# The rate ratio indicates that the rate is significantly different than the rate of the Reference (p<0.05).
						Source: National Program of Cancer Registries and Surveillance, Epidemiology and End Results Program SEER*Stat Database: NPCR and SEER Incidence - U.S. Cancer Statistics Public Use Research Database, 2021 Submission (2001-2019). United States Department of Health and Human Services, Centers for Disease Control and Prevention and National Cancer Institute. Released June 2022. Accessed at www.cdc.g…
Cervical cancer
Representative trial sample sizes						[Note: 5-year stabilized estimates] Counts and age-adjusted incidence rates of female at birth patients in the US diagnosed with cervical cancer from 2015 to 2019, by race/ ethnicity
Race/ ethnicity	Annual US incidence (N)	(%)	Representative trial sample size (n)	Small sample size		Race/ ethnicity	Count	%	Rate	Lower CI	Upper CI	Rate Ratio	Ratio Lower CI	Ratio Upper CI	Ratio P-Value	Population
All stages						All stages
By race/ ethnicity						By race/ ethnicity
NH White	7794.6	0.595763	595.763			NH White	38973	0.595763	7.2	7.2	7.3	1	Reference			508234510
NH Black	1936.2	0.147989	147.989			NH Black	9681	0.147989	8.8#	8.6	9	1.2144	1.1867	1.2426	<0.001	110548817
Hispanic (All Races)	2405.2	0.183836	183.836			Hispanic (All Races)	12026	0.183836	9.7#	9.5	9.9	1.3415	1.3135	1.37	<0.001	143504316
NH Asian or Pacific Islander	674	0.0515157	51.5157			NH Asian or Pacific Islander	3370	0.0515157	6.1#	5.9	6.3	0.8416	0.8118	0.8722	<0.001	52100572
NH American Indian/Alaska Native	123.8	0.00946237	9.46237	§		NH American Indian/Alaska Native	619	0.00946237	9.6#	8.8	10.4	1.3231	1.2176	1.4353	<0.001	6902258
NH unknown race	149.6	0.0114343	11.4343			NH unknown race	748	0.0114343	~							0
By race						By race	65417	1
White	9955.2	0.760903	760.903			White	49776	0.760903	7.6	7.5	7.7	1	Reference			636049383
Black	2006.6	0.15337	153.37			Black	10033	0.15337	8.6#	8.4	8.8	1.1331	1.1083	1.1583	<0.001	118829712
Asian or Pacific Islander	691.6	0.0528609	52.8609			Asian or Pacific Islander	3458	0.0528609	6.0#	5.8	6.2	0.796	0.7685	0.8243	<0.001	54708235
American Indian/Alaska Native	136.2	0.0104101	10.4101	§		American Indian/Alaska Native	681	0.0104101	6.5#	6	7	0.8581	0.7932	0.9268	<0.001	11703143
Unknown	293.8	0.0224559	22.4559			Unknown	1469	0.0224559	~							0
By ethnicity						By ethnicity	65417	1
Non-Spanish-Hispanic-Latino	10678.2	0.816164	816.164			Non-Spanish-Hispanic-Latino	53391	0.816164	7.4	7.3	7.5	1	Reference			677786157
Spanish-Hispanic-Latino	2405.2	0.183836	183.836			Spanish-Hispanic-Latino	12026	0.183836	9.7#	9.5	9.9	1.3129	1.2865	1.3397	<0.001	143504316
Total	13083.4	1	1000			Total	65417	1
Early stage						Early stage
By race/ ethnicity						By race/ ethnicity
NH White	6100.6	0.60024	600.24			NH White	30503	0.60024	5.9	5.8	5.9	1	Reference			508234510
NH Black	1434.2	0.141111	141.111			NH Black	7171	0.141111	6.6#	6.4	6.7	1.119	1.0896	1.149	<0.001	110548817
Hispanic (All Races)	1906.8	0.187611	187.611			Hispanic (All Races)	9534	0.187611	7.6#	7.5	7.8	1.2994	1.269	1.3305	<0.001	143504316
NH Asian or Pacific Islander	542.6	0.0533866	53.3866			NH Asian or Pacific Islander	2713	0.0533866	4.9#	4.7	5.1	0.8365	0.8035	0.8705	<0.001	52100572
NH American Indian/Alaska Native	94.4	0.00928805	9.28805	§		NH American Indian/Alaska Native	472	0.00928805	7.3#	6.7	8	1.2501	1.1363	1.3722	<0.001	6902258
NH unknown race	85	0.00836318	8.36318			NH unknown race	425	0.00836318	~							0
By race						By race	50818	1
White	7812.4	0.768665	768.665			White	39062	0.768665	6.1	6.1	6.2	1	Reference			636049383
Black	1491.6	0.146759	146.759			Black	7458	0.146759	6.4#	6.3	6.6	1.0512	1.0248	1.0782	<0.001	118829712
Asian or Pacific Islander	557	0.0548034	54.8034			Asian or Pacific Islander	2785	0.0548034	4.9#	4.7	5	0.7952	0.7646	0.8268	<0.001	54708235
American Indian/Alaska Native	102.8	0.0101145	10.1145	§		American Indian/Alaska Native	514	0.0101145	4.9#	4.5	5.3	0.7994	0.7301	0.8735	<0.001	11703143
Unknown	199.8	0.0196584	19.6584			Unknown	999	0.0196584	~							0
By ethnicity						By ethnicity	50818	1
Non-Spanish-Hispanic-Latino	8256.8	0.812389	812.389			Non-Spanish-Hispanic-Latino	41284	0.812389	5.9	5.8	5.9	1	Reference			677786157
Spanish-Hispanic-Latino	1906.8	0.187611	187.611			Spanish-Hispanic-Latino	9534	0.187611	7.6#	7.5	7.8	1.296	1.2667	1.3258	<0.001	143504316
Total	10163.6	1	1000			Total	50818	1
De novo metastatic disease						De novo metastatic disease
By race/ ethnicity						By race/ ethnicity
NH White	1183.6	0.610922	610.922			NH White	5918	0.610922	1	0.9	1	1	Reference			508234510
NH Black	341.2	0.176112	176.112			NH Black	1706	0.176112	1.5#	1.4	1.6	1.5756	1.4892	1.6662	<0.001	110548817
Hispanic (All Races)	297.8	0.153711	153.711			Hispanic (All Races)	1489	0.153711	1.3#	1.2	1.3	1.3174	1.2417	1.397	<0.001	143504316
NH Asian or Pacific Islander	88.4	0.0456282	45.6282	§		NH Asian or Pacific Islander	442	0.0456282	0.8#	0.7	0.9	0.8372	0.7571	0.9239	<0.001	52100572
NH American Indian/Alaska Native	19.4	0.0100134	10.0134	§		NH American Indian/Alaska Native	97	0.0100134	1.4#	1.2	1.8	1.5117	1.2172	1.8562	<0.001	6902258
NH unknown race	7	0.00361309	3.61309			NH unknown race	35	0.00361309	~							0
By race						By race	9687	1
White	1459.8	0.753484	753.484			White	7299	0.753484	1	1	1	1	Reference			636049383
Black	351	0.181171	181.171			Black	1755	0.181171	1.5#	1.4	1.5	1.4717	1.3941	1.5528	<0.001	118829712
Asian or Pacific Islander	90.4	0.0466605	46.6605	§		Asian or Pacific Islander	452	0.0466605	0.8#	0.7	0.9	0.7918	0.7174	0.8721	<0.001	54708235
American Indian/Alaska Native	21.8	0.0112522	11.2522	§		American Indian/Alaska Native	109	0.0112522	1	0.8	1.3	1.0394	0.8485	1.2605	0.7215	11703143
Unknown	14.4	0.00743264	7.43264			Unknown	72	0.00743264	~							0
By ethnicity						By ethnicity	9687	1
Non-Spanish-Hispanic-Latino	1639.6	0.846289	846.289			Non-Spanish-Hispanic-Latino	8198	0.846289	1	1	1	1	Reference			677786157
Spanish-Hispanic-Latino	297.8	0.153711	153.711			Spanish-Hispanic-Latino	1489	0.153711	1.3#	1.2	1.3	1.2351	1.1664	1.3071	<0.001	143504316
Total	1937.4	1	1000			Total	9687	1
						Abbreviations: Confidence interval (CI); Non-Hispanic (NH); United States (US)
						Note: Early stage is defined as localized/ regional based on merged summary stage variable developed by the National Cancer Institute
						# The rate ratio indicates that the rate is significantly different than the rate of the Reference (P<0.05).
						~Statistic could not be calculated.
						Source: National Program of Cancer Registries and Surveillance, Epidemiology and End Results Program SEER*Stat Database: NPCR and SEER Incidence - U.S. Cancer Statistics Public Use Research Database, 2021 Submission (2001-2019). United States Department of Health and Human Services, Centers for Disease Control and Prevention and National Cancer Institute. Released June 2022. Accessed at www.cdc.g…
Colorectal cancer
Representative trial sample sizes						[Note: 5-year stabilized estimates] Counts and age-adjusted incidence rates of patients in the US diagnosed with invasive colorectal cancer from 2015 to 2019, by race/ ethnicity
Race/ ethnicity	Annual US incidence (N)	(%)	Representative trial sample size (n)	Small sample size		Race/ ethnicity	Count	%	Rate	Lower CI	Upper CI	Rate Ratio	Lower CI	Upper CI	Ratio P-Value	Population
All stages						All stages
By race/ ethnicity						By race/ ethnicity
NH White	104531	0.726555	726.555			NH White	522656	0.726555	37.6	37.5	37.8	1	Reference			1002418996
NH Black	17399	0.120934	120.934			NH Black	86995	0.120934	43.0#	42.7	43.3	1.1411	1.1327	1.1496	<0.001	212147875
Hispanic (All Races)	13695.4	0.0951913	95.1913			Hispanic (All Races)	68477	0.0951913	33.7#	33.4	34	0.8954	0.888	0.9029	<0.001	289871306
NH Asian or Pacific Islander	5781.6	0.0401856	40.1856	§		NH Asian or Pacific Islander	28908	0.0401856	29.4#	29	29.7	0.7805	0.7711	0.79	<0.001	99993877
NH American Indian/Alaska Native	1056.8	0.0073454	7.3454	§		NH American Indian/Alaska Native	5284	0.0073454	41.2#	40	42.3	1.0933	1.0627	1.1246	<0.001	13547479
NH unknown race	1408.4	0.00978923	9.78923			NH unknown race	7042	0.00978923	~							0
By race						By race	719362	1
White	117032	0.813446	813.446			White	585162	0.813446	37	36.9	37.1	1	Reference			1260754377
Black	17778.6	0.123572	123.572			Black	88893	0.123572	42.0#	41.7	42.3	1.1335	1.1253	1.1418	<0.001	228511675
Asian or Pacific Islander	5882.4	0.0408862	40.8862	§		Asian or Pacific Islander	29412	0.0408862	29.1#	28.7	29.4	0.7852	0.7758	0.7946	<0.001	105235098
American Indian/Alaska Native	1117.6	0.00776799	7.76799	§		American Indian/Alaska Native	5588	0.00776799	30.1#	29.3	31	0.814	0.7915	0.8368	<0.001	23478383
Unknown	2061.4	0.014328	14.328			Unknown	10307	0.014328	~							0
By ethnicity						By ethnicity	719362	1
Non-Spanish-Hispanic-Latino	130177	0.904809	904.809			Non-Spanish-Hispanic-Latino	650885	0.904809	38.2	38.1	38.3	1	Reference			1328108227
Spanish-Hispanic-Latino	13695.4	0.0951913	95.1913			Spanish-Hispanic-Latino	68477	0.0951913	33.7#	33.4	34	0.8815	0.8743	0.8888	<0.001	289871306
Total	143872	1	1000			Total	719362	1
Early stage						Early stage
By race/ ethnicity						By race/ ethnicity
NH White	75161.8	0.736818	736.818			NH White	375809	0.736818	27.1	27	27.2	1	Reference			1002418996
NH Black	11609.6	0.11381	113.81			NH Black	58048	0.11381	28.5#	28.2	28.7	1.0504	1.0409	1.0599	<0.001	212147875
Hispanic (All Races)	9563.6	0.0937529	93.7529			Hispanic (All Races)	47818	0.0937529	23.4#	23.2	23.6	0.8638	0.8553	0.8724	<0.001	289871306
NH Asian or Pacific Islander	4193.8	0.0411122	41.1122	§		NH Asian or Pacific Islander	20969	0.0411122	21.3#	21	21.6	0.7838	0.7727	0.795	<0.001	99993877
NH American Indian/Alaska Native	725.2	0.0071092	7.1092	§		NH American Indian/Alaska Native	3626	0.0071092	28.1#	27.2	29.1	1.0375	1.0025	1.0733	0.0356	13547479
NH unknown race	754.6	0.00739742	7.39742			NH unknown race	3773	0.00739742	~							0
By race						By race	510043	1
White	83919.2	0.822668	822.668			White	419596	0.822668	26.6	26.5	26.7	1	Reference			1260754377
Black	11871.2	0.116375	116.375			Black	59356	0.116375	27.9#	27.6	28.1	1.0475	1.0383	1.0569	<0.001	228511675
Asian or Pacific Islander	4261.2	0.0417729	41.7729	§		Asian or Pacific Islander	21306	0.0417729	21.0#	20.7	21.3	0.7899	0.7789	0.8011	<0.001	105235098
American Indian/Alaska Native	765.8	0.00750721	7.50721	§		American Indian/Alaska Native	3829	0.00750721	20.6#	19.9	21.2	0.773	0.7473	0.7993	<0.001	23478383
Unknown	1191.2	0.0116774	11.6774			Unknown	5956	0.0116774	~							0
By ethnicity						By ethnicity	510043	1
Non-Spanish-Hispanic-Latino	92445	0.906247	906.247			Non-Spanish-Hispanic-Latino	462225	0.906247	27.2	27.1	27.3	1	Reference			1328108227
Spanish-Hispanic-Latino	9563.6	0.0937529	93.7529			Spanish-Hispanic-Latino	47818	0.0937529	23.4#	23.2	23.6	0.8619	0.8535	0.8704	<0.001	289871306
Total	102009	1	1000			Total	510043	1
De novo metastatic disease						De novo metastatic disease
By race/ ethnicity						By race/ ethnicity
NH White	21620.6	0.711401	711.401			NH White	108103	0.711401	7.9	7.8	7.9	1	Reference			1002418996
NH Black	4336	0.142671	142.671			NH Black	21680	0.142671	10.7#	10.5	10.8	1.3589	1.3385	1.3796	<0.001	212147875
Hispanic (All Races)	2950	0.0970663	97.0663			Hispanic (All Races)	14750	0.0970663	7.2#	7	7.3	0.909	0.8928	0.9255	<0.001	289871306
NH Asian or Pacific Islander	1139.2	0.037484	37.484	§		NH Asian or Pacific Islander	5696	0.037484	5.7#	5.6	5.9	0.7309	0.7112	0.751	<0.001	99993877
NH American Indian/Alaska Native	234.6	0.00771924	7.71924	§		NH American Indian/Alaska Native	1173	0.00771924	9.1#	8.5	9.6	1.1515	1.0835	1.2225	<0.001	13547479
NH unknown race	111.2	0.00365891	3.65891			NH unknown race	556	0.00365891	~							0
By race						By race	151958	1
White	24345.4	0.801057	801.057			White	121727	0.801057	7.8	7.7	7.8	1	Reference			1260754377
Black	4426	0.145632	145.632			Black	22130	0.145632	10.4#	10.3	10.6	1.3456	1.3258	1.3656	<0.001	228511675
Asian or Pacific Islander	1162.8	0.0382606	38.2606	§		Asian or Pacific Islander	5814	0.0382606	5.7#	5.6	5.9	0.7357	0.7161	0.7557	<0.001	105235098
American Indian/Alaska Native	250	0.00822596	8.22596	§		American Indian/Alaska Native	1250	0.00822596	6.6#	6.3	7	0.8562	0.8068	0.9078	<0.001	23478383
Unknown	207.4	0.00682425	6.82425			Unknown	1037	0.00682425	~							0
By ethnicity						By ethnicity	151958	1
Non-Spanish-Hispanic-Latino	27441.6	0.902934	902.934			Non-Spanish-Hispanic-Latino	137208	0.902934	8.1	8.1	8.2	1	Reference			1328108227
Spanish-Hispanic-Latino	2950	0.0970663	97.0663			Spanish-Hispanic-Latino	14750	0.0970663	7.2#	7	7.3	0.8819	0.8663	0.8976	<0.001	289871306
Total	30391.6	1	1000			Total	151958	1
						Abbreviations: Confidence interval (CI); United States (US)
						Note: Rates are per 100,000 and age-adjusted to the 2000 US Std Population (19 age groups - Census P25-1130) standard; Confidence intervals (Tiwari mod) are 95% for rates and ratios.
						* Localized/ regional based on merged summary stage variable developed by the National Cancer Institute
						# The rate ratio indicates that the rate is significantly different than the rate of the Reference (p<0.05).
						Source: National Program of Cancer Registries and Surveillance, Epidemiology and End Results Program SEER*Stat Database: NPCR and SEER Incidence - U.S. Cancer Statistics Public Use Research Database, 2021 Submission (2001-2019). United States Department of Health and Human Services, Centers for Disease Control and Prevention and National Cancer Institute. Released June 2022. Accessed at www.cdc.g…
Endometrial cancer
Representative trial sample sizes						[Note: 5-year stabilized estimates] Counts and age-adjusted incidence rates of female at birth patients in the US diagnosed with invasive endometrial cancer* from 2015 to 2019, by race/ ethnicity
Race/ ethnicity	Annual US incidence (N)	(%)	Representative trial sample size (n)	Small sample size		Race/ ethnicity	Count	%	Rate	Lower CI	Upper CI	Rate Ratio	Ratio Lower CI	Ratio Upper CI	Ratio P-Value	Population
All stages						All stages
By race/ ethnicity						By race/ ethnicity
NH White	39253.4	0.729579	729.579			NH White	196267	0.729579	26.1	26	26.2	1	Reference			508234510
NH Black	6079.4	0.112994	112.994			NH Black	30397	0.112994	24.9#	24.6	25.2	0.9545	0.9427	0.9665	<0.001	110548817
Hispanic (All Races)	5442.8	0.101162	101.162			Hispanic (All Races)	27214	0.101162	23.2#	23	23.5	0.89	0.8785	0.9016	<0.001	143504316
NH Asian or Pacific Islander	2250.4	0.0418268	41.8268	§		NH Asian or Pacific Islander	11252	0.0418268	19.7#	19.3	20.1	0.755	0.7405	0.7697	<0.001	52100572
NH American Indian/Alaska Native	329.2	0.00611864	6.11864	§		NH American Indian/Alaska Native	1646	0.00611864	22.9#	21.8	24.1	0.8773	0.8338	0.9225	<0.001	6902258
NH unknown race	447.6	0.00831927	8.31927			NH unknown race	2238	0.00831927	~							0
By race						By race	269014	1
White	44183.2	0.821206	821.206			White	220916	0.821206	25.9	25.8	26	1	Reference			636049383
Black	6242.4	0.116024	116.024			Black	31212	0.116024	24.5#	24.2	24.8	0.9461	0.9346	0.9577	<0.001	118829712
Asian or Pacific Islander	2294.4	0.0426446	42.6446	§		Asian or Pacific Islander	11472	0.0426446	19.5#	19.1	19.9	0.753	0.7387	0.7674	<0.001	54708235
American Indian/Alaska Native	354.8	0.00659445	6.59445	§		American Indian/Alaska Native	1774	0.00659445	16.6#	15.8	17.4	0.6417	0.6112	0.6733	<0.001	11703143
Unknown	728	0.0135309	13.5309			Unknown	3640	0.0135309	~							0
By ethnicity						By ethnicity	269014	1
Non-Spanish-Hispanic-Latino	48360	0.898838	898.838			Non-Spanish-Hispanic-Latino	241800	0.898838	25.7	25.6	25.9	1	Reference			677786157
Spanish-Hispanic-Latino	5442.8	0.101162	101.162			Spanish-Hispanic-Latino	27214	0.101162	23.2#	23	23.5	0.9024	0.8909	0.9141	<0.001	143504316
Total	53802.8	1	1000			Total	269014	1
Early stage						Early stage
By race/ ethnicity						By race/ ethnicity
NH White	35138.2	0.742644	742.644			NH White	175691	0.742644	23.4	23.3	23.6	1	Reference			508234510
NH Black	4875	0.103033	103.033			NH Black	24375	0.103033	19.9#	19.7	20.2	0.8499	0.8383	0.8617	<0.001	110548817
Hispanic (All Races)	4726	0.0998838	99.8838			Hispanic (All Races)	23630	0.0998838	20.1#	19.8	20.3	0.8557	0.8439	0.8677	<0.001	143504316
NH Asian or Pacific Islander	1979.4	0.0418345	41.8345	§		NH Asian or Pacific Islander	9897	0.0418345	17.3#	17	17.7	0.7384	0.7233	0.7538	<0.001	52100572
NH American Indian/Alaska Native	288.6	0.00609955	6.09955	§		NH American Indian/Alaska Native	1443	0.00609955	20.1#	19	21.2	0.8558	0.8106	0.9029	<0.001	6902258
NH unknown race	307.8	0.00650534	6.50534			NH unknown race	1539	0.00650534	~							0
By race						By race	236575	1
White	39428.6	0.833321	833.321			White	197143	0.833321	23.2	23.1	23.3	1	Reference			636049383
Black	5007.8	0.10584	105.84			Black	25039	0.10584	19.6#	19.3	19.8	0.8458	0.8345	0.8573	<0.001	118829712
Asian or Pacific Islander	2016.2	0.0426123	42.6123	§		Asian or Pacific Islander	10081	0.0426123	17.1#	16.8	17.4	0.7385	0.7236	0.7537	<0.001	54708235
American Indian/Alaska Native	312.2	0.00659833	6.59833	§		American Indian/Alaska Native	1561	0.00659833	14.6#	13.8	15.3	0.6289	0.5971	0.6619	<0.001	11703143
Unknown	550.2	0.0116284	11.6284			Unknown	2751	0.0116284	~							0
By ethnicity						By ethnicity	236575	1
Non-Spanish-Hispanic-Latino	42589	0.900116	900.116			Non-Spanish-Hispanic-Latino	212945	0.900116	22.7	22.6	22.8	1	Reference			677786157
Spanish-Hispanic-Latino	4726	0.0998838	99.8838			Spanish-Hispanic-Latino	23630	0.0998838	20.1#	19.8	20.3	0.8825	0.8705	0.8947	<0.001	143504316
Total	47315	1	1000			Total	236575	1
De novo metastatic disease						De novo metastatic disease
By race/ ethnicity						By race/ ethnicity
NH White	2650.8	0.638224	638.224			NH White	13254	0.638224	1.7	1.7	1.7	1	Reference			508234510
NH Black	862	0.207541	207.541			NH Black	4310	0.207541	3.5#	3.4	3.6	2.0561	1.9841	2.1303	<0.001	110548817
Hispanic (All Races)	421.6	0.101507	101.507			Hispanic (All Races)	2108	0.101507	1.9#	1.8	2	1.1042	1.0528	1.1576	<0.001	143504316
NH Asian or Pacific Islander	179.6	0.0432417	43.2417	§		NH Asian or Pacific Islander	898	0.0432417	1.6#	1.5	1.7	0.9275	0.8649	0.9936	0.0318	52100572
NH American Indian/Alaska Native	24	0.0057784	5.7784	§		NH American Indian/Alaska Native	120	0.0057784	1.6	1.4	2	0.9625	0.792	1.1594	0.7343	6902258
NH unknown race	15.4	0.00370781	3.70781			NH unknown race	77	0.00370781	~							0
By race						By race	20767	1
White	3030.2	0.729571	729.571			White	15151	0.729571	1.7	1.7	1.8	1	Reference			636049383
Black	884.2	0.212886	212.886			Black	4421	0.212886	3.5#	3.4	3.6	1.9946	1.9266	2.0645	<0.001	118829712
Asian or Pacific Islander	184.4	0.0443974	44.3974	§		Asian or Pacific Islander	922	0.0443974	1.6#	1.5	1.7	0.9129	0.8523	0.9768	0.0079	54708235
American Indian/Alaska Native	25.4	0.00611547	6.11547	§		American Indian/Alaska Native	127	0.00611547	1.2#	1	1.4	0.6901	0.5713	0.826	<0.001	11703143
Unknown	29.2	0.00703038	7.03038			Unknown	146	0.00703038	~							0
By ethnicity						By ethnicity	20767	1
Non-Spanish-Hispanic-Latino	3731.8	0.898493	898.493			Non-Spanish-Hispanic-Latino	18659	0.898493	1.9	1.9	2	1	Reference			677786157
Spanish-Hispanic-Latino	421.6	0.101507	101.507			Spanish-Hispanic-Latino	2108	0.101507	1.9	1.8	2	0.9762	0.9317	1.0223	0.3104	143504316
Total	4153.4	1	1000			Total	20767	1
						Abbreviations: Confidence interval (CI); Non-Hispanic (NH); United States (US)
						*Endometrial cancer defined as International Classification of Diseases for Oncology, 3rd edition (ICD-O-3) primary site = C54.1
						Note: Early stage is defined as localized/ regional based on merged summary stage variable developed by the National Cancer Institute
						# The rate ratio indicates that the rate is significantly different than the rate of the Reference (P<0.05).
						~Statistic could not be calculated.
						Source: National Program of Cancer Registries and Surveillance, Epidemiology and End Results Program SEER*Stat Database: NPCR and SEER Incidence - U.S. Cancer Statistics Public Use Research Database, 2021 Submission (2001-2019). United States Department of Health and Human Services, Centers for Disease Control and Prevention and National Cancer Institute. Released June 2022. Accessed at www.cdc.g…
Esophageal cancer
Representative trial sample sizes						[Note: 5-year stabilized estimates] Counts and age-adjusted incidence rates of patients in the US diagnosed with invasive esophageal cancer from 2015 to 2019, by race/ ethnicity
Race/ ethnicity	Annual US incidence (N)	(%)	Representative trial sample size (n)	Small sample size		Race/ ethnicity	Count	%	Rate	Lower CI	Upper CI	Rate Ratio	Ratio Lower CI	Ratio Upper CI	Ratio P-Value	Population
All stages						All stages
By race/ ethnicity						By race/ ethnicity
NH White	15010.6	0.822589	822.589			NH White	75053	0.822589	5	5	5.1	1	Reference			1002418996
NH Black	1547.6	0.0848093	84.8093			NH Black	7738	0.0848093	3.7#	3.6	3.8	0.7282	0.7107	0.7461	<0.001	212147875
Hispanic (All Races)	1065.4	0.0583845	58.3845			Hispanic (All Races)	5327	0.0583845	2.8#	2.7	2.9	0.5495	0.5337	0.5656	<0.001	289871306
NH Asian or Pacific Islander	407.8	0.0223477	22.3477	§		NH Asian or Pacific Islander	2039	0.0223477	2.1#	2	2.2	0.4133	0.395	0.4323	<0.001	99993877
NH American Indian/Alaska Native	120	0.00657606	6.57606	§		NH American Indian/Alaska Native	600	0.00657606	4.5#	4.1	4.9	0.8923	0.819	0.9705	0.0073	13547479
NH unknown race	96.6	0.00529373	5.29373			NH unknown race	483	0.00529373	~							0
By race						By race	91240	1
White	15989.4	0.876228	876.228			White	79947	0.876228	4.8	4.8	4.8	1	Reference			1260754377
Black	1580.8	0.0866287	86.6287			Black	7904	0.0866287	3.6#	3.5	3.7	0.7523	0.7345	0.7705	<0.001	228511675
Asian or Pacific Islander	415.8	0.0227861	22.7861	§		Asian or Pacific Islander	2079	0.0227861	2.1#	2	2.2	0.4337	0.4146	0.4534	<0.001	105235098
American Indian/Alaska Native	124.4	0.00681719	6.81719	§		American Indian/Alaska Native	622	0.00681719	3.3#	3.1	3.6	0.696	0.6392	0.7563	<0.001	23478383
Unknown	137.6	0.00754055	7.54055			Unknown	688	0.00754055	~							0
By ethnicity						By ethnicity	91240	1
Non-Spanish-Hispanic-Latino	17182.6	0.941616	941.616			Non-Spanish-Hispanic-Latino	85913	0.941616	4.8	4.7	4.8	1	Reference			1328108227
Spanish-Hispanic-Latino	1065.4	0.0583845	58.3845			Spanish-Hispanic-Latino	5327	0.0583845	2.8#	2.7	2.9	0.5834	0.5668	0.6004	<0.001	289871306
Total	18248	1	1000			Total	91240	1
Early stage						Early stage
By race/ ethnicity						By race/ ethnicity
NH White	8046.8	0.829892	829.892			NH White	40234	0.829892	2.7	2.7	2.7	1	Reference			1002418996
NH Black	792.2	0.0817021	81.7021			NH Black	3961	0.0817021	1.9#	1.8	1.9	0.6973	0.674	0.7213	<0.001	212147875
Hispanic (All Races)	532.6	0.0549287	54.9287			Hispanic (All Races)	2663	0.0549287	1.4#	1.3	1.4	0.5159	0.4951	0.5374	<0.001	289871306
NH Asian or Pacific Islander	229.2	0.0236381	23.6381	§		NH Asian or Pacific Islander	1146	0.0236381	1.2#	1.1	1.2	0.4327	0.4072	0.4594	<0.001	99993877
NH American Indian/Alaska Native	61.2	0.00631175	6.31175	§		NH American Indian/Alaska Native	306	0.00631175	2.3#	2	2.6	0.848	0.7514	0.9536	0.0052	13547479
NH unknown race	34.2	0.00352715	3.52715			NH unknown race	171	0.00352715	~							0
By race						By race	48481	1
White	8534.4	0.88018	880.18			White	42672	0.88018	2.5	2.5	2.6	1	Reference			1260754377
Black	811.8	0.0837235	83.7235			Black	4059	0.0837235	1.8#	1.8	1.9	0.7251	0.7012	0.7496	<0.001	228511675
Asian or Pacific Islander	232.2	0.0239475	23.9475	§		Asian or Pacific Islander	1161	0.0239475	1.2#	1.1	1.2	0.4527	0.4262	0.4805	<0.001	105235098
American Indian/Alaska Native	62.8	0.00647676	6.47676	§		American Indian/Alaska Native	314	0.00647676	1.7#	1.5	1.9	0.6543	0.5801	0.7351	<0.001	23478383
Unknown	55	0.00567233	5.67233			Unknown	275	0.00567233	~							0
By ethnicity						By ethnicity	48481	1
Non-Spanish-Hispanic-Latino	9163.6	0.945071	945.071			Non-Spanish-Hispanic-Latino	45818	0.945071	2.5	2.5	2.6	1	Reference			1328108227
Spanish-Hispanic-Latino	532.6	0.0549287	54.9287			Spanish-Hispanic-Latino	2663	0.0549287	1.4#	1.3	1.4	0.5498	0.5277	0.5725	<0.001	289871306
Total	9696.2	1	1000			Total	48481	1
De novo metastatic disease						De novo metastatic disease
By race/ ethnicity						By race/ ethnicity
NH White	5043.2	0.828874	828.874			NH White	25216	0.828874	1.7	1.7	1.7	1	Reference			1002418996
NH Black	511.6	0.0840839	84.0839			NH Black	2558	0.0840839	1.2#	1.1	1.2	0.6958	0.6668	0.7257	<0.001	212147875
Hispanic (All Races)	352.8	0.0579844	57.9844			Hispanic (All Races)	1764	0.0579844	0.9#	0.8	0.9	0.515	0.4894	0.5414	<0.001	289871306
NH Asian or Pacific Islander	120.8	0.0198541	19.8541	§		NH Asian or Pacific Islander	604	0.0198541	0.6#	0.6	0.7	0.3555	0.3268	0.386	<0.001	99993877
NH American Indian/Alaska Native	42.8	0.00703438	7.03438	§		NH American Indian/Alaska Native	214	0.00703438	1.6	1.4	1.8	0.9105	0.7872	1.0477	0.1994	13547479
NH unknown race	13.2	0.00216948	2.16948			NH unknown race	66	0.00216948	~							0
By race						By race	30422	1
White	5369.8	0.882552	882.552			White	26849	0.882552	1.6	1.6	1.6	1	Reference			1260754377
Black	521.4	0.0856946	85.6946			Black	2607	0.0856946	1.2#	1.1	1.2	0.7209	0.6912	0.7515	<0.001	228511675
Asian or Pacific Islander	124.2	0.0204129	20.4129	§		Asian or Pacific Islander	621	0.0204129	0.6#	0.6	0.7	0.378	0.348	0.41	<0.001	105235098
American Indian/Alaska Native	45.2	0.00742883	7.42883	§		American Indian/Alaska Native	226	0.00742883	1.2#	1	1.3	0.7221	0.6258	0.8285	<0.001	23478383
Unknown	23.8	0.00391164	3.91164			Unknown	119	0.00391164	~							0
By ethnicity						By ethnicity	30422	1
Non-Spanish-Hispanic-Latino	5731.6	0.942016	942.016			Non-Spanish-Hispanic-Latino	28658	0.942016	1.6	1.6	1.6	1	Reference			1328108227
Spanish-Hispanic-Latino	352.8	0.0579844	57.9844			Spanish-Hispanic-Latino	1764	0.0579844	0.9#	0.8	0.9	0.5544	0.5271	0.5828	<0.001	289871306
Total	6084.4	1	1000			Total	30422	1
						Abbreviations: Confidence interval (CI); Non-Hispanic (NH); United States (US)
						Note: Early stage is defined as localized/ regional based on merged summary stage variable developed by the National Cancer Institute
						# The rate ratio indicates that the rate is significantly different than the rate of the Reference (P<0.05).
						~Statistic could not be calculated.
						Source: National Program of Cancer Registries and Surveillance, Epidemiology and End Results Program SEER*Stat Database: NPCR and SEER Incidence - U.S. Cancer Statistics Public Use Research Database, 2021 Submission (2001-2019). United States Department of Health and Human Services, Centers for Disease Control and Prevention and National Cancer Institute. Released June 2022. Accessed at www.cdc.g…
Leukemia - Acute Myeloid Leukemia (AML)
Representative trial sample sizes						[Note: 5-year stabilized estimates] Counts and age-adjusted incidence rates of patients in the US diagnosed with AML from 2015 to 2019, by race/ ethnicity
Race/ ethnicity	Annual US incidence (N)	(%)	Representative trial sample size (n)	Small sample size		Race/ ethnicity	Count	%	Rate	Lower CI	Upper CI	Rate Ratio	Ratio Lower CI	Ratio Upper CI	Ratio P-Value	Population
All stages						All stages
By race/ ethnicity						By race/ ethnicity
NH White	11936.2	0.759503	759.503			NH White	59681	0.759503	4.4	4.3	4.4	1	Reference			1002418996
NH Black	1451.6	0.0923656	92.3656			NH Black	7258	0.0923656	3.7#	3.6	3.7	0.8353	0.8145	0.8566	<0.001	212147875
Hispanic (All Races)	1505	0.0957635	95.7635			Hispanic (All Races)	7525	0.0957635	3.5#	3.5	3.6	0.8086	0.7882	0.8293	<0.001	289871306
NH Asian or Pacific Islander	646.8	0.041156	41.156	§		NH Asian or Pacific Islander	3234	0.041156	3.3#	3.2	3.5	0.7635	0.7362	0.7915	<0.001	99993877
NH American Indian/Alaska Native	87.6	0.00557401	5.57401	§		NH American Indian/Alaska Native	438	0.00557401	3.5#	3.2	3.9	0.8018	0.7256	0.8837	<0.001	13547479
NH unknown race	88.6	0.00563764	5.63764			NH unknown race	443	0.00563764	~							0
By race						By race	78579	1
White	13315.4	0.847262	847.262			White	66577	0.847262	4.3	4.3	4.3	1	Reference			1260754377
Black	1495.4	0.0951526	95.1526			Black	7477	0.0951526	3.6#	3.5	3.7	0.8317	0.8114	0.8525	<0.001	228511675
Asian or Pacific Islander	662	0.0421232	42.1232	§		Asian or Pacific Islander	3310	0.0421232	3.3#	3.2	3.4	0.7697	0.7426	0.7975	<0.001	105235098
American Indian/Alaska Native	93.8	0.00596852	5.96852	§		American Indian/Alaska Native	469	0.00596852	2.6#	2.3	2.8	0.594	0.5384	0.6535	<0.001	23478383
Unknown	149.2	0.00949363	9.49363			Unknown	746	0.00949363	~							0
By ethnicity						By ethnicity	78579	1
Non-Spanish-Hispanic-Latino	14210.8	0.904237	904.237			Non-Spanish-Hispanic-Latino	71054	0.904237	4.3	4.2	4.3	1	Reference			1328108227
Spanish-Hispanic-Latino	1505	0.0957635	95.7635			Spanish-Hispanic-Latino	7525	0.0957635	3.5#	3.5	3.6	0.8274	0.8067	0.8484	<0.001	289871306
Total	15715.8	1	1000			Total	78579	1
De novo metastatic disease						De novo metastatic disease
By race/ ethnicity						By race/ ethnicity
NH White	11825.4	0.758992	758.992			NH White	59127	0.758992	4.3	4.3	4.4	1	Reference			1002418996
NH Black	1440.4	0.0924495	92.4495			NH Black	7202	0.0924495	3.6#	3.5	3.7	0.8351	0.8142	0.8565	<0.001	212147875
Hispanic (All Races)	1495.8	0.0960052	96.0052			Hispanic (All Races)	7479	0.0960052	3.5#	3.4	3.6	0.8094	0.7889	0.8303	<0.001	289871306
NH Asian or Pacific Islander	643.4	0.0412955	41.2955	§		NH Asian or Pacific Islander	3217	0.0412955	3.3#	3.2	3.4	0.7657	0.7382	0.7938	<0.001	99993877
NH American Indian/Alaska Native	87.4	0.00560961	5.60961	§		NH American Indian/Alaska Native	437	0.00560961	3.5#	3.2	3.9	0.806	0.7293	0.8884	<0.001	13547479
NH unknown race	88	0.00564812	5.64812			NH unknown race	440	0.00564812	~							0
By race						By race	77902	1
White	13196.2	0.846974	846.974			White	65981	0.846974	4.3	4.2	4.3	1	Reference			1260754377
Black	1484	0.0952479	95.2479			Black	7420	0.0952479	3.6#	3.5	3.6	0.8316	0.8112	0.8524	<0.001	228511675
Asian or Pacific Islander	658.6	0.0422711	42.2711	§		Asian or Pacific Islander	3293	0.0422711	3.3#	3.2	3.4	0.7719	0.7446	0.7999	<0.001	105235098
American Indian/Alaska Native	93.4	0.00599471	5.99471	§		American Indian/Alaska Native	467	0.00599471	2.5#	2.3	2.8	0.5948	0.539	0.6545	<0.001	23478383
Unknown	148.2	0.00951195	9.51195			Unknown	741	0.00951195	~							0
By ethnicity						By ethnicity	77902	1
Non-Spanish-Hispanic-Latino	14084.6	0.903995	903.995			Non-Spanish-Hispanic-Latino	70423	0.903995	4.2	4.2	4.3	1	Reference			1328108227
Spanish-Hispanic-Latino	1495.8	0.0960052	96.0052			Spanish-Hispanic-Latino	7479	0.0960052	3.5#	3.4	3.6	0.8281	0.8073	0.8492	<0.001	289871306
Total	15580.4	1	1000			Total	77902	1
						Abbreviations: Acute Myeloid Leukemia (AML); Confidence interval (CI); Non-Hispanic (NH); United States (US)
						Note: Early stage is defined as localized/ regional based on merged summary stage variable developed by the National Cancer Institute
						# The rate ratio indicates that the rate is significantly different than the rate of the Reference (P<0.05).
						~Statistic could not be calculated.
						Source: National Program of Cancer Registries and Surveillance, Epidemiology and End Results Program SEER*Stat Database: NPCR and SEER Incidence - U.S. Cancer Statistics Public Use Research Database, 2021 Submission (2001-2019). United States Department of Health and Human Services, Centers for Disease Control and Prevention and National Cancer Institute. Released June 2022. Accessed at www.cdc.g…
Leukemia - Chronic lymphocytic leukemia
Representative trial sample sizes						[Note: 5-year stabilized estimates] Counts and age-adjusted incidence rates of patients in the US diagnosed with CLL from 2015 to 2019, by race/ ethnicity
Race/ ethnicity	Annual US incidence (N)	(%)	Representative trial sample size (n)	Small sample size		Race/ ethnicity	Count	%	Rate	Lower CI	Upper CI	Rate Ratio	Ratio Lower CI	Ratio Upper CI	Ratio P-Value	Population
All stages						All stages
By race/ ethnicity						By race/ ethnicity
NH White	15599.6	0.845699	845.699			NH White	77998	0.845699	5.3	5.2	5.3	1	Reference			1002418996
NH Black	1221.4	0.0662156	66.2156			NH Black	6107	0.0662156	3.1#	3	3.2	0.5889	0.5732	0.6049	<0.001	212147875
Hispanic (All Races)	846.4	0.0458858	45.8858	§		Hispanic (All Races)	4232	0.0458858	2.3#	2.2	2.4	0.4382	0.4243	0.4525	<0.001	289871306
NH Asian or Pacific Islander	221	0.011981	11.981	§		NH Asian or Pacific Islander	1105	0.011981	1.1#	1.1	1.2	0.2174	0.2045	0.231	<0.001	99993877
NH American Indian/Alaska Native	61.4	0.00332867	3.32867	§		NH American Indian/Alaska Native	307	0.00332867	2.5#	2.2	2.8	0.4686	0.4154	0.5265	<0.001	13547479
NH unknown race	496	0.0268896	26.8896			NH unknown race	2480	0.0268896	~							0
By race						By race	92229	1
White	16358	0.886814	886.814			White	81790	0.886814	4.9	4.9	5	1	Reference			1260754377
Black	1249.4	0.0677336	67.7336			Black	6247	0.0677336	3.0#	3	3.1	0.6166	0.6003	0.6332	<0.001	228511675
Asian or Pacific Islander	224.2	0.0121545	12.1545	§		Asian or Pacific Islander	1121	0.0121545	1.1#	1.1	1.2	0.2298	0.2162	0.244	<0.001	105235098
American Indian/Alaska Native	64	0.00346962	3.46962	§		American Indian/Alaska Native	320	0.00346962	1.9#	1.6	2.1	0.3762	0.3339	0.4221	<0.001	23478383
Unknown	550.2	0.0298279	29.8279			Unknown	2751	0.0298279	~							0
By ethnicity						By ethnicity	92229	1
Non-Spanish-Hispanic-Latino	17599.4	0.954114	954.114			Non-Spanish-Hispanic-Latino	87997	0.954114	4.9	4.9	5	1	Reference			1328108227
Spanish-Hispanic-Latino	846.4	0.0458858	45.8858	§		Spanish-Hispanic-Latino	4232	0.0458858	2.3#	2.2	2.4	0.4689	0.454	0.4841	<0.001	289871306
Total	18445.8	1	1000			Total	92229	1
Early stage						Early stage
By race/ ethnicity						By race/ ethnicity
NH White	166.8	0.89774	897.74			NH White	834	0.89774	0.1	0.1	0.1	1	Reference			1002418996
NH Black	11	0.0592034	59.2034			NH Black	55	0.0592034	0.0#	0	0	0.4951	0.3661	0.6553	<0.001	212147875
Hispanic (All Races)	8	0.0430571	43.0571	§		Hispanic (All Races)	40	0.0430571	0.0#	0	0	0.3895	0.2713	0.5387	<0.001	289871306
NH Asian or Pacific Islander	<15	~				NH Asian or Pacific Islander	<15		~							99993877
NH American Indian/Alaska Native	<15	~				NH American Indian/Alaska Native	<15		~							13547479
NH unknown race	<15	~				NH unknown race	<15		~							0
By race						By race	929	1
White	173.6	0.919492	919.492			White	868	0.919492	0.1	0	0.1	1	Reference			1260754377
Black	11.6	0.0614407	61.4407			Black	58	0.0614407	0.0#	0	0	0.5388	0.4019	0.7078	<0.001	228511675
Asian or Pacific Islander	<15	~				Asian or Pacific Islander	<15		~							105235098
American Indian/Alaska Native	<15	~				American Indian/Alaska Native	<15		~							23478383
Unknown	3.6	0.0190678	19.0678	§		Unknown	18	0.0190678	~							0
By ethnicity						By ethnicity	944
Non-Spanish-Hispanic-Latino	183.2	0.958159	958.159			Non-Spanish-Hispanic-Latino	916	0.958159	0.1	0	0.1	1	Reference			1328108227
Spanish-Hispanic-Latino	8	0.041841	41.841	§		Spanish-Hispanic-Latino	40	0.041841	0.0#	0	0	0.4307	0.3003	0.5952	<0.001	289871306
Total	191.2	1	1000			Total	956	1
De novo metastatic disease						De novo metastatic disease
By race/ ethnicity						By race/ ethnicity
NH White	14658.2	0.847991	847.991			NH White	73291	0.847991	5	4.9	5	1	Reference			1002418996
NH Black	1153.2	0.0667137	66.7137			NH Black	5766	0.0667137	2.9#	2.8	3	0.5893	0.5731	0.6059	<0.001	212147875
Hispanic (All Races)	799.4	0.0462461	46.2461	§		Hispanic (All Races)	3997	0.0462461	2.2#	2.1	2.2	0.4383	0.4239	0.453	<0.001	289871306
NH Asian or Pacific Islander	211.6	0.0122413	12.2413	§		NH Asian or Pacific Islander	1058	0.0122413	1.1#	1	1.2	0.2211	0.2077	0.2352	<0.001	99993877
NH American Indian/Alaska Native	57.4	0.00332064	3.32064	§		NH American Indian/Alaska Native	287	0.00332064	2.3#	2	2.6	0.4682	0.4133	0.5281	<0.001	13547479
NH unknown race	406	0.0234875	23.4875			NH unknown race	2030	0.0234875	~							0
By race						By race	86429	1
White	15379	0.88969	889.69			White	76895	0.88969	4.6	4.6	4.7	1	Reference			1260754377
Black	1179.6	0.068241	68.241			Black	5898	0.068241	2.9#	2.8	2.9	0.617	0.6002	0.6341	<0.001	228511675
Asian or Pacific Islander	214.8	0.0124264	12.4264	§		Asian or Pacific Islander	1074	0.0124264	1.1#	1	1.2	0.2338	0.2197	0.2487	<0.001	105235098
American Indian/Alaska Native	60	0.00347106	3.47106	§		American Indian/Alaska Native	300	0.00347106	1.7#	1.5	2	0.3769	0.3332	0.4244	<0.001	23478383
Unknown	452.4	0.0261718	26.1718			Unknown	2262	0.0261718	~							0
By ethnicity						By ethnicity	86429	1
Non-Spanish-Hispanic-Latino	16486.4	0.953754	953.754			Non-Spanish-Hispanic-Latino	82432	0.953754	4.6	4.6	4.6	1	Reference			1328108227
Spanish-Hispanic-Latino	799.4	0.0462461	46.2461	§		Spanish-Hispanic-Latino	3997	0.0462461	2.2#	2.1	2.2	0.4707	0.4553	0.4865	<0.001	289871306
Total	17285.8	1	1000			Total	86429	1
						Abbreviations: Confidence interval (CI); Non-Hispanic (NH); United States (US)
						Note: Early stage is defined as localized/ regional based on merged summary stage variable developed by the National Cancer Institute
						# The rate ratio indicates that the rate is significantly different than the rate of the Reference (P<0.05).
						~Statistic could not be calculated.
						Source: National Program of Cancer Registries and Surveillance, Epidemiology and End Results Program SEER*Stat Database: NPCR and SEER Incidence - U.S. Cancer Statistics Public Use Research Database, 2021 Submission (2001-2019). United States Department of Health and Human Services, Centers for Disease Control and Prevention and National Cancer Institute. Released June 2022. Accessed at www.cdc.g…
Liver cancer
Representative trial sample sizes						[Note: 5-year stabilized estimates] Counts and age-adjusted incidence rates of patients in the US diagnosed with invasive liver cancer from 2015 to 2019, by race/ ethnicity
Race/ ethnicity	Annual US incidence (N)	(%)	Representative trial sample size (n)	Small sample size		Race/ ethnicity	Count	%	Rate	Lower CI	Upper CI	Rate Ratio	Lower CI	Upper CI	Ratio P-Value	Population
All stages						All stages
By race/ ethnicity						By race/ ethnicity
NH White	17747	0.602063	602.063			NH White	88735	0.602063	5.8	5.8	5.9	1	Reference			1002418996
NH Black	4265.6	0.144709	144.709			NH Black	21328	0.144709	9.3#	9.2	9.5	1.604	1.5794	1.629	<0.001	212147875
Hispanic (All Races)	4870.8	0.165241	165.241			Hispanic (All Races)	24354	0.165241	12.1#	11.9	12.2	2.0749	2.0444	2.1057	<0.001	289871306
NH Asian or Pacific Islander	2065.8	0.0700818	70.0818			NH Asian or Pacific Islander	10329	0.0700818	10.4#	10.2	10.6	1.7933	1.7562	1.831	<0.001	99993877
NH American Indian/Alaska Native	373	0.0126539	12.6539	§		NH American Indian/Alaska Native	1865	0.0126539	13.1#	12.5	13.8	2.2582	2.1517	2.3686	<0.001	13547479
NH unknown race	154.8	0.00525155	5.25155			NH unknown race	774	0.00525155	~							0
By race						By race	147385	1
White	22258.4	0.755111	755.111			White	111292	0.755111	6.5	6.5	6.5	1	Reference			1260754377
Black	4380	0.14859	148.59			Black	21900	0.14859	9.2#	9.1	9.3	1.4118	1.3909	1.4331	<0.001	228511675
Asian or Pacific Islander	2099.4	0.0712216	71.2216			Asian or Pacific Islander	10497	0.0712216	10.3#	10.1	10.5	1.5874	1.5551	1.6201	<0.001	105235098
American Indian/Alaska Native	407.2	0.0138142	13.8142	§		American Indian/Alaska Native	2036	0.0138142	10.2#	9.7	10.6	1.563	1.4918	1.6366	<0.001	23478383
Unknown	332	0.011263	11.263			Unknown	1660	0.011263	~							0
By ethnicity						By ethnicity	147385	1
Non-Spanish-Hispanic-Latino	24606.2	0.834759	834.759			Non-Spanish-Hispanic-Latino	123031	0.834759	6.6	6.6	6.7	1	Reference			1328108227
Spanish-Hispanic-Latino	4870.8	0.165241	165.241			Spanish-Hispanic-Latino	24354	0.165241	12.1#	11.9	12.2	1.8247	1.7987	1.8509	<0.001	289871306
Total	29477	1	1000			Total	147385	1
Early stage						Early stage
By race/ ethnicity						By race/ ethnicity
NH White	12099.2	0.599208	599.208			NH White	60496	0.599208	4	3.9	4	1	Reference			1002418996
NH Black	2873.2	0.142294	142.294			NH Black	14366	0.142294	6.2#	6.1	6.3	1.5657	1.5365	1.5953	<0.001	212147875
Hispanic (All Races)	3354.2	0.166115	166.115			Hispanic (All Races)	16771	0.166115	8.2#	8.1	8.3	2.0688	2.0322	2.1058	<0.001	289871306
NH Asian or Pacific Islander	1517.6	0.0751585	75.1585			NH Asian or Pacific Islander	7588	0.0751585	7.6#	7.4	7.8	1.9197	1.8732	1.9671	<0.001	99993877
NH American Indian/Alaska Native	251	0.0124307	12.4307	§		NH American Indian/Alaska Native	1255	0.0124307	8.7#	8.3	9.3	2.2069	2.0807	2.339	<0.001	13547479
NH unknown race	96.8	0.00479398	4.79398			NH unknown race	484	0.00479398	~							0
By race						By race	100960	1
White	15201.8	0.752863	752.863			White	76009	0.752863	4.4	4.4	4.5	1	Reference			1260754377
Black	2952.6	0.146226	146.226			Black	14763	0.146226	6.1#	6	6.2	1.3785	1.3536	1.4037	<0.001	228511675
Asian or Pacific Islander	1540	0.0762678	76.2678			Asian or Pacific Islander	7700	0.0762678	7.5#	7.3	7.7	1.6954	1.6551	1.7365	<0.001	105235098
American Indian/Alaska Native	274.8	0.0136094	13.6094	§		American Indian/Alaska Native	1374	0.0136094	6.8#	6.4	7.1	1.5244	1.4404	1.612	<0.001	23478383
Unknown	222.8	0.0110341	11.0341			Unknown	1114	0.0110341	~							0
By ethnicity						By ethnicity	100960	1
Non-Spanish-Hispanic-Latino	16837.8	0.833885	833.885			Non-Spanish-Hispanic-Latino	84189	0.833885	4.5	4.5	4.5	1	Reference			1328108227
Spanish-Hispanic-Latino	3354.2	0.166115	166.115			Spanish-Hispanic-Latino	16771	0.166115	8.2#	8.1	8.3	1.8165	1.7854	1.848	<0.001	289871306
Total	20192	1	1000			Total	100960	1
De novo metastatic disease						De novo metastatic disease
By race/ ethnicity						By race/ ethnicity
NH White	2570.2	0.601639	601.639			NH White	12851	0.601639	0.8	0.8	0.9	1	Reference			1002418996
NH Black	693.8	0.162406	162.406			NH Black	3469	0.162406	1.5#	1.5	1.6	1.7927	1.7242	1.8635	<0.001	212147875
Hispanic (All Races)	660	0.154494	154.494			Hispanic (All Races)	3300	0.154494	1.6#	1.6	1.7	1.9161	1.8406	1.9939	<0.001	289871306
NH Asian or Pacific Islander	280.6	0.0656835	65.6835			NH Asian or Pacific Islander	1403	0.0656835	1.4#	1.3	1.5	1.6487	1.5574	1.7441	<0.001	99993877
NH American Indian/Alaska Native	52	0.0121723	12.1723	§		NH American Indian/Alaska Native	260	0.0121723	1.8#	1.6	2.1	2.1658	1.8972	2.4624	<0.001	13547479
NH unknown race	15.4	0.00360487	3.60487			NH unknown race	77	0.00360487	~							0
By race						By race	21360	1
White	3181.6	0.744757	744.757			White	15908	0.744757	0.9	0.9	1	1	Reference			1260754377
Black	712.4	0.16676	166.76			Black	3562	0.16676	1.5#	1.4	1.5	1.5982	1.5391	1.6592	<0.001	228511675
Asian or Pacific Islander	286.2	0.0669944	66.9944			Asian or Pacific Islander	1431	0.0669944	1.4#	1.3	1.5	1.4842	1.4035	1.5685	<0.001	105235098
American Indian/Alaska Native	57.2	0.0133895	13.3895	§		American Indian/Alaska Native	286	0.0133895	1.4#	1.3	1.6	1.529	1.3461	1.7292	<0.001	23478383
Unknown	34.6	0.00809925	8.09925			Unknown	173	0.00809925	~							0
By ethnicity						By ethnicity	21360	1
Non-Spanish-Hispanic-Latino	3612	0.845506	845.506			Non-Spanish-Hispanic-Latino	18060	0.845506	1	1	1	1	Reference			1328108227
Spanish-Hispanic-Latino	660	0.154494	154.494			Spanish-Hispanic-Latino	3300	0.154494	1.6#	1.6	1.7	1.6594	1.596	1.7248	<0.001	289871306
Total	4272	1	1000			Total	21360	1
						Abbreviations: Confidence interval (CI); United States (US)
						Note: Rates are per 100,000 and age-adjusted to the 2000 US Std Population (19 age groups - Census P25-1130) standard; Confidence intervals (Tiwari mod) are 95% for rates and ratios.
						* Localized/ regional based on merged summary stage variable developed by the National Cancer Institute
						# The rate ratio indicates that the rate is significantly different than the rate of the Reference (p<0.05).
						Source: National Program of Cancer Registries and Surveillance, Epidemiology and End Results Program SEER*Stat Database: NPCR and SEER Incidence - U.S. Cancer Statistics Public Use Research Database, 2021 Submission (2001-2019). United States Department of Health and Human Services, Centers for Disease Control and Prevention and National Cancer Institute. Released June 2022. Accessed at www.cdc.g…
Lung cancer - Non-small cell lung cancer (NSCLC)
Representative trial sample sizes						[Note: 5-year stabilized estimates] Counts and age-adjusted incidence rates of patients in the US diagnosed with invasive NSCLC* cancer from 2015 to 2019, by race/ ethnicity
Race/ ethnicity	Annual US incidence (N)	(%)	Representative trial sample size (n)	Small sample size		Race/ ethnicity	Count	%	Rate	Lower CI	Upper CI	Rate Ratio	Ratio Lower CI	Ratio Upper CI	Ratio P-Value	Population
All stages						All stages
By race/ ethnicity						By race/ ethnicity
NH White	128557	0.799637	799.637			NH White	642786	0.799637	42.9	42.8	43	1	Reference			1002418996
NH Black	18082.6	0.112475	112.475			NH Black	90413	0.112475	44.5#	44.2	44.8	1.0365	1.029	1.044	<0.001	212147875
Hispanic (All Races)	7526	0.0468124	46.8124	§		Hispanic (All Races)	37630	0.0468124	21.0#	20.8	21.3	0.49	0.4847	0.4953	<0.001	289871306
NH Asian or Pacific Islander	5141.6	0.0319812	31.9812	§		NH Asian or Pacific Islander	25708	0.0319812	26.9#	26.6	27.2	0.6268	0.6188	0.6348	<0.001	99993877
NH American Indian/Alaska Native	959.4	0.00596755	5.96755	§		NH American Indian/Alaska Native	4797	0.00596755	37.5#	36.4	38.6	0.8738	0.8481	0.9001	<0.001	13547479
NH unknown race	502.6	0.00312622	3.12622			NH unknown race	2513	0.00312622	~							0
By race						By race	803847	1
White	135437	0.842428	842.428			White	677183	0.842428	40.6	40.5	40.7	1	Reference			1260754377
Black	18356.6	0.11418	114.18			Black	91783	0.11418	43.4#	43.1	43.7	1.0691	1.0615	1.0767	<0.001	228511675
Asian or Pacific Islander	5220.4	0.0324714	32.4714	§		Asian or Pacific Islander	26102	0.0324714	26.7#	26.3	27	0.6573	0.649	0.6656	<0.001	105235098
American Indian/Alaska Native	989.4	0.00615416	6.15416	§		American Indian/Alaska Native	4947	0.00615416	28.3#	27.5	29.1	0.6972	0.6767	0.718	<0.001	23478383
Unknown	766.4	0.00476708	4.76708			Unknown	3832	0.00476708	~							0
By ethnicity						By ethnicity	803847	1
Non-Spanish-Hispanic-Latino	153243	0.953188	953.188			Non-Spanish-Hispanic-Latino	766217	0.953188	42.4	42.3	42.5	1	Reference			1328108227
Spanish-Hispanic-Latino	7526	0.0468124	46.8124	§		Spanish-Hispanic-Latino	37630	0.0468124	21.0#	20.8	21.3	0.4957	0.4904	0.501	<0.001	289871306
Total	160769	1	1000			Total	803847	1
Early stage						Early stage
By race/ ethnicity						By race/ ethnicity
NH White	67065.4	0.823135	823.135			NH White	335327	0.823135	22.3	22.2	22.4	1	Reference			1002418996
NH Black	8383	0.10289	102.89			NH Black	41915	0.10289	20.8#	20.6	21	0.934	0.9242	0.9438	<0.001	212147875
Hispanic (All Races)	3285.4	0.0403237	40.3237	§		Hispanic (All Races)	16427	0.0403237	9.4#	9.2	9.5	0.4205	0.4137	0.4273	<0.001	289871306
NH Asian or Pacific Islander	2027.4	0.0248835	24.8835	§		NH Asian or Pacific Islander	10137	0.0248835	10.7#	10.5	10.9	0.4785	0.4689	0.4882	<0.001	99993877
NH American Indian/Alaska Native	<15	0.00597234	5.97234	§		NH American Indian/Alaska Native	2433	0.00597234	19.1#	18.3	19.9	0.8577	0.8223	0.8941	<0.001	13547479
NH unknown race	<15	0.00279593	2.79593			NH unknown race	1139	0.00279593	~							0
By race						By race	407378	1
White	70070.8	0.860022	860.022			White	350354	0.860022	21	20.9	21	1	Reference			1260754377
Black	8504.6	0.104382	104.382			Black	42523	0.104382	20.3#	20.1	20.5	0.9689	0.9589	0.9791	<0.001	228511675
Asian or Pacific Islander	2056.2	0.025237	25.237	§		Asian or Pacific Islander	10281	0.025237	10.6#	10.4	10.8	0.5045	0.4944	0.5147	<0.001	105235098
American Indian/Alaska Native	<15	0.00611962	6.11962	§		American Indian/Alaska Native	2493	0.00611962	14.4#	13.8	15	0.6876	0.6593	0.7167	<0.001	23478383
Unknown	345.4	0.00423931	4.23931			Unknown	1727	0.00423931	~							0
By ethnicity						By ethnicity	407378	1
Non-Spanish-Hispanic-Latino	78190.2	0.959676	959.676			Non-Spanish-Hispanic-Latino	390951	0.959676	21.6	21.5	21.7	1	Reference			1328108227
Spanish-Hispanic-Latino	3285.4	0.0403237	40.3237			Spanish-Hispanic-Latino	16427	0.0403237	9.4#	9.2	9.5	0.434	0.427	0.4411	<0.001	289871306
Total	81475.6	1	1000			Total	407378	1
De novo metastatic disease						De novo metastatic disease
By race/ ethnicity						By race/ ethnicity
NH White	56795.8	0.776385	776.385			NH White	283979	0.776385	19.1	19	19.1	1	Reference			1002418996
NH Black	9030.4	0.123443	123.443			NH Black	45152	0.123443	22.0#	21.8	22.2	1.1516	1.1398	1.1634	<0.001	212147875
Hispanic (All Races)	3804.8	0.0520107	52.0107			Hispanic (All Races)	19024	0.0520107	10.4#	10.2	10.5	0.5437	0.5354	0.552	<0.001	289871306
NH Asian or Pacific Islander	2907.4	0.0397434	39.7434	§		NH Asian or Pacific Islander	14537	0.0397434	15.1#	14.9	15.4	0.7935	0.78	0.8071	<0.001	99993877
NH American Indian/Alaska Native	427.4	0.00584245	5.84245	§		NH American Indian/Alaska Native	2137	0.00584245	16.5#	15.8	17.3	0.8659	0.8279	0.9052	<0.001	13547479
NH unknown race	188.4	0.00257538	2.57538			NH unknown race	942	0.00257538	~							0
By race						By race	365771	1
White	60269.6	0.823871	823.871			White	301348	0.823871	18.1	18	18.2	1	Reference			1260754377
Black	9173.6	0.125401	125.401			Black	45868	0.125401	21.4#	21.2	21.6	1.1834	1.1715	1.1955	<0.001	228511675
Asian or Pacific Islander	2952.8	0.0403641	40.3641	§		Asian or Pacific Islander	14764	0.0403641	15.0#	14.7	15.2	0.8287	0.8148	0.8428	<0.001	105235098
American Indian/Alaska Native	443.8	0.00606664	6.06664	§		American Indian/Alaska Native	2219	0.00606664	12.5#	11.9	13	0.6887	0.6587	0.7197	<0.001	23478383
Unknown	314.4	0.00429777	4.29777			Unknown	1572	0.00429777	~							0
By ethnicity						By ethnicity	365771	1
Non-Spanish-Hispanic-Latino	69349.4	0.947989	947.989			Non-Spanish-Hispanic-Latino	346747	0.947989	19.2	19.2	19.3	1	Reference			1328108227
Spanish-Hispanic-Latino	3804.8	0.0520107	52.0107			Spanish-Hispanic-Latino	19024	0.0520107	10.4#	10.2	10.5	0.5386	0.5305	0.5468	<0.001	289871306
Total	73154.2	1	1000			Total	365771	1
						Abbreviations: Confidence interval (CI); Non-Hispanic (NH); Non-small cell lung cancer (NSCLC); United States (US)
						*NSCLC defined as International Classification of Diseases for Oncology, 3rd edition (ICD-O-3) primary site = C34.0-C34.3, C34.8, C34.9 and histologic type = 8010, 8012, 8013, 8020, 8046, 8050-8052, 8070-8078, 8140, 8141, 8143, 8147, 8250-8255, 8260, 8310, 8430, 8480-8481, 8490, 8560, 8570-8575
						Note: Early stage is defined as localized/ regional based on merged summary stage variable developed by the National Cancer Institute
						# The rate ratio indicates that the rate is significantly different than the rate of the Reference (P<0.05).
						~Statistic could not be calculated.
						Source: National Program of Cancer Registries and Surveillance, Epidemiology and End Results Program SEER*Stat Database: NPCR and SEER Incidence - U.S. Cancer Statistics Public Use Research Database, 2021 Submission (2001-2019). United States Department of Health and Human Services, Centers for Disease Control and Prevention and National Cancer Institute. Released June 2022. Accessed at www.cdc.g…
Lung cancer - Small cell lung cancer (SCLC)
Representative trial sample sizes						[Note: 5-year stabilized estimates] Counts and age-adjusted incidence rates of patients in the US diagnosed with invasive small-cell lung cancer from 2015 to 2019, by race/ ethnicity
Race/ ethnicity	Annual US incidence (N)	(%)	Representative trial sample size (n)	Small sample size		Race/ ethnicity	Count	%	Rate	Lower CI	Upper CI	Rate Ratio	Ratio Lower CI	Ratio Upper CI	Ratio P-Value	Population
All stages						All stages
By race/ ethnicity						By race/ ethnicity
NH White	23578.4	0.860544	860.544			NH White	117892	0.860544	7.8	7.7	7.8	1	Reference			1002418996
NH Black	2166.6	0.0790747	79.0747			NH Black	10833	0.0790747	5.2#	5.1	5.3	0.6727	0.6591	0.6865	<0.001	212147875
Hispanic (All Races)	998.6	0.0364461	36.4461	§		Hispanic (All Races)	4993	0.0364461	2.7#	2.7	2.8	0.3517	0.3414	0.3621	<0.001	289871306
NH Asian or Pacific Islander	386	0.0140879	14.0879	§		NH Asian or Pacific Islander	1930	0.0140879	2.0#	1.9	2.1	0.2583	0.2465	0.2704	<0.001	99993877
NH American Indian/Alaska Native	210	0.0076644	7.6644	§		NH American Indian/Alaska Native	1050	0.0076644	7.7	7.2	8.2	0.9834	0.9222	1.0477	0.6193	13547479
NH unknown race	59.8	0.00218253	2.18253			NH unknown race	299	0.00218253	~							0
By race						By race	136997	1
White	24504.8	0.894355	894.355			White	122524	0.894355	7.2	7.2	7.3	1	Reference			1260754377
Black	2198.2	0.080228	80.228			Black	10991	0.080228	5.1#	5	5.2	0.7065	0.6923	0.7209	<0.001	228511675
Asian or Pacific Islander	393.8	0.0143726	14.3726	§		Asian or Pacific Islander	1969	0.0143726	2.0#	1.9	2.1	0.2774	0.265	0.2903	<0.001	105235098
American Indian/Alaska Native	214.8	0.00783959	7.83959	§		American Indian/Alaska Native	1074	0.00783959	5.7#	5.3	6.1	0.787	0.738	0.8383	<0.001	23478383
Unknown	87.8	0.00320445	3.20445			Unknown	439	0.00320445	~							0
By ethnicity						By ethnicity	136997	1
Non-Spanish-Hispanic-Latino	26400.8	0.963554	963.554			Non-Spanish-Hispanic-Latino	132004	0.963554	7.2	7.1	7.2	1	Reference			1328108227
Spanish-Hispanic-Latino	998.6	0.0364461	36.4461	§		Spanish-Hispanic-Latino	4993	0.0364461	2.7#	2.7	2.8	0.3811	0.37	0.3924	<0.001	289871306
Total	27399.4	1	1000			Total	136997	1
Early stage						Early stage
By race/ ethnicity						By race/ ethnicity
NH White	6961	0.860339	860.339			NH White	34805	0.860339	2.3	2.3	2.3	1	Reference			1002418996
NH Black	656.8	0.0811766	81.1766			NH Black	3284	0.0811766	1.6#	1.5	1.6	0.6925	0.6671	0.7186	<0.001	212147875
Hispanic (All Races)	286.6	0.0354221	35.4221	§		Hispanic (All Races)	1433	0.0354221	0.8#	0.7	0.8	0.3437	0.3251	0.363	<0.001	289871306
NH Asian or Pacific Islander	106	0.013101	13.101	§		NH Asian or Pacific Islander	530	0.013101	0.6#	0.5	0.6	0.2415	0.2208	0.2636	<0.001	99993877
NH American Indian/Alaska Native	<15	0.00781115	7.81115	§		NH American Indian/Alaska Native	316	0.00781115	2.4	2.1	2.6	1.0258	0.911	1.1511	0.6807	13547479
NH unknown race	<15	0.00215054	2.15054			NH unknown race	87	0.00215054	~							0
By race						By race	40455	1
White	7228	0.893338	893.338			White	36140	0.893338	2.1	2.1	2.2	1	Reference			1260754377
Black	664.4	0.0821159	82.1159			Black	3322	0.0821159	1.5#	1.5	1.6	0.7249	0.6986	0.7521	<0.001	228511675
Asian or Pacific Islander	107.4	0.013274	13.274	§		Asian or Pacific Islander	537	0.013274	0.5#	0.5	0.6	0.2574	0.2354	0.2807	<0.001	105235098
American Indian/Alaska Native	<15	0.00803362	8.03362	§		American Indian/Alaska Native	325	0.00803362	1.8#	1.6	2	0.8274	0.7351	0.9276	0.0009	23478383
Unknown	26.2	0.00323817	3.23817			Unknown	131	0.00323817	~							0
By ethnicity						By ethnicity	40455	1
Non-Spanish-Hispanic-Latino	7804.4	0.964578	964.578			Non-Spanish-Hispanic-Latino	39022	0.964578	2.1	2.1	2.1	1	Reference			1328108227
Spanish-Hispanic-Latino	286.6	0.0354221	35.4221			Spanish-Hispanic-Latino	1433	0.0354221	0.8#	0.7	0.8	0.3714	0.3514	0.3922	<0.001	289871306
Total	8091	1	1000			Total	40455	1
De novo metastatic disease						De novo metastatic disease
By race/ ethnicity						By race/ ethnicity
NH White	15891.2	0.862649	862.649			NH White	79456	0.862649	5.3	5.2	5.3	1	Reference			1002418996
NH Black	1434.6	0.0778768	77.8768			NH Black	7173	0.0778768	3.5#	3.4	3.5	0.6595	0.6431	0.6762	<0.001	212147875
Hispanic (All Races)	662.4	0.0359582	35.9582	§		Hispanic (All Races)	3312	0.0359582	1.8#	1.7	1.9	0.3445	0.3322	0.3571	<0.001	289871306
NH Asian or Pacific Islander	261.4	0.01419	14.19	§		NH Asian or Pacific Islander	1307	0.01419	1.4#	1.3	1.4	0.2591	0.2448	0.2739	<0.001	99993877
NH American Indian/Alaska Native	137	0.007437	7.437	§		NH American Indian/Alaska Native	685	0.007437	4.9	4.6	5.3	0.9399	0.8677	1.0166	0.1239	13547479
NH unknown race	34.8	0.00188911	1.88911			NH unknown race	174	0.00188911	~							0
By race						By race	92107	1
White	16504.2	0.895925	895.925			White	82521	0.895925	4.9	4.8	4.9	1	Reference			1260754377
Black	1458.2	0.0791579	79.1579			Black	7291	0.0791579	3.4#	3.3	3.5	0.6949	0.6778	0.7123	<0.001	228511675
Asian or Pacific Islander	267.2	0.0145049	14.5049	§		Asian or Pacific Islander	1336	0.0145049	1.4#	1.3	1.4	0.2794	0.2641	0.2952	<0.001	105235098
American Indian/Alaska Native	140	0.00759986	7.59986	§		American Indian/Alaska Native	700	0.00759986	3.7#	3.4	4	0.752	0.6943	0.8131	<0.001	23478383
Unknown	51.8	0.00281195	2.81195			Unknown	259	0.00281195	~							0
By ethnicity						By ethnicity	92107	1
Non-Spanish-Hispanic-Latino	17759	0.964042	964.042			Non-Spanish-Hispanic-Latino	88795	0.964042	4.8	4.8	4.9	1	Reference			1328108227
Spanish-Hispanic-Latino	662.4	0.0359582	35.9582	§		Spanish-Hispanic-Latino	3312	0.0359582	1.8#	1.7	1.9	0.3744	0.3611	0.3881	<0.001	289871306
Total	18421.4	1	1000			Total	92107	1
						Abbreviations: Confidence interval (CI); Non-Hispanic (NH); United States (US)
						Note: Early stage is defined as localized/ regional based on merged summary stage variable developed by the National Cancer Institute
						# The rate ratio indicates that the rate is significantly different than the rate of the Reference (P<0.05).
						~Statistic could not be calculated.
						Source: National Program of Cancer Registries and Surveillance, Epidemiology and End Results Program SEER*Stat Database: NPCR and SEER Incidence - U.S. Cancer Statistics Public Use Research Database, 2021 Submission (2001-2019). United States Department of Health and Human Services, Centers for Disease Control and Prevention and National Cancer Institute. Released June 2022. Accessed at www.cdc.g…
Lymphoma - Diffuse Large B-Cell Lymphoma (DLBCL)
Representative trial sample sizes						[Note: 5-year stabilized estimates] Counts and age-adjusted incidence rates of patients in the US diagnosed with DLBCL from 2015 to 2019, by race/ ethnicity
Race/ ethnicity	Annual US incidence (N)	(%)	Representative trial sample size (n)	Small sample size		Race/ ethnicity	Count	%	Rate	Lower CI	Upper CI	Rate Ratio	Ratio Lower CI	Ratio Upper CI	Ratio P-Value	Population
All stages						All stages
By race/ ethnicity						By race/ ethnicity
NH White	19740.8	0.764466	764.466			NH White	98704	0.764466	7	7	7.1	1	Reference			1002418996
NH Black	1868.4	0.0723541	72.3541			NH Black	9342	0.0723541	4.6#	4.5	4.7	0.6598	0.6455	0.6744	<0.001	212147875
Hispanic (All Races)	2769.4	0.107245	107.245			Hispanic (All Races)	13847	0.107245	7	6.9	7.1	0.9999	0.9814	1.0187	0.9969	289871306
NH Asian or Pacific Islander	1105.6	0.0428145	42.8145			NH Asian or Pacific Islander	5528	0.0428145	5.7#	5.6	5.9	0.819	0.7965	0.842	<0.001	99993877
NH American Indian/Alaska Native	150	0.00580878	5.80878	§		NH American Indian/Alaska Native	750	0.00580878	6.1#	5.6	6.6	0.8693	0.8055	0.9367	<0.001	13547479
NH unknown race	188.8	0.00731131	7.31131			NH unknown race	944	0.00731131	~							0
By race						By race	129115	1
White	22296.6	0.86344	863.44			White	111483	0.86344	7	7	7.1	1	Reference			1260754377
Black	1929.6	0.0747241	74.7241			Black	9648	0.0747241	4.5#	4.5	4.6	0.648	0.6342	0.662	<0.001	228511675
Asian or Pacific Islander	1127.4	0.0436588	43.6588			Asian or Pacific Islander	5637	0.0436588	5.7#	5.5	5.9	0.8125	0.7905	0.835	<0.001	105235098
American Indian/Alaska Native	158.8	0.00614956	6.14956	§		American Indian/Alaska Native	794	0.00614956	4.6#	4.2	4.9	0.6512	0.604	0.7009	<0.001	23478383
Unknown	310.6	0.012028	12.028			Unknown	1553	0.012028	~							0
By ethnicity						By ethnicity	129115	1
Non-Spanish-Hispanic-Latino	23053.6	0.892755	892.755			Non-Spanish-Hispanic-Latino	115268	0.892755	6.8	6.7	6.8	1	Reference			1328108227
Spanish-Hispanic-Latino	2769.4	0.107245	107.245			Spanish-Hispanic-Latino	13847	0.107245	7.0#	6.9	7.1	1.0363	1.0173	1.0556	<0.001	289871306
Total	25823	1	1000			Total	129115	1
Early stage						Early stage
By race/ ethnicity						By race/ ethnicity
NH White	7518	0.764879	764.879			NH White	37590	0.764879	2.7	2.7	2.7	1	Reference			1002418996
NH Black	648.2	0.0659477	65.9477			NH Black	3241	0.0659477	1.6#	1.6	1.7	0.5963	0.5745	0.6188	<0.001	212147875
Hispanic (All Races)	1072.4	0.109106	109.106			Hispanic (All Races)	5362	0.109106	2.7	2.6	2.8	0.9888	0.9594	1.0189	0.4649	289871306
NH Asian or Pacific Islander	480.8	0.0489165	48.9165			NH Asian or Pacific Islander	2404	0.0489165	2.5#	2.4	2.6	0.9165	0.8783	0.9558	<0.001	99993877
NH American Indian/Alaska Native	53.2	0.00541255	5.41255	§		NH American Indian/Alaska Native	266	0.00541255	2.2#	1.9	2.5	0.8075	0.7095	0.915	<0.001	13547479
NH unknown race	56.4	0.00573812	5.73812			NH unknown race	282	0.00573812	~							0
By race						By race	49145	1
White	8512.6	0.86607	866.07			White	42563	0.86607	2.7	2.7	2.7	1	Reference			1260754377
Black	669.6	0.0681249	68.1249			Black	3348	0.0681249	1.6#	1.5	1.6	0.587	0.5659	0.6086	<0.001	228511675
Asian or Pacific Islander	491.6	0.0500153	50.0153			Asian or Pacific Islander	2458	0.0500153	2.5#	2.4	2.6	0.9124	0.875	0.951	<0.001	105235098
American Indian/Alaska Native	56.2	0.00571777	5.71777	§		American Indian/Alaska Native	281	0.00571777	1.6#	1.4	1.8	0.6018	0.5297	0.6805	<0.001	23478383
Unknown	99	0.0100722	10.0722			Unknown	495	0.0100722	~							0
By ethnicity						By ethnicity	49145	1
Non-Spanish-Hispanic-Latino	8756.6	0.890894	890.894			Non-Spanish-Hispanic-Latino	43783	0.890894	2.6	2.6	2.6	1	Reference			1328108227
Spanish-Hispanic-Latino	1072.4	0.109106	109.106			Spanish-Hispanic-Latino	5362	0.109106	2.7#	2.6	2.8	1.032	1.0016	1.063	0.0392	289871306
Total	9829	1	1000			Total	49145	1
De novo metastatic disease						De novo metastatic disease
By race/ ethnicity						By race/ ethnicity
NH White	10683.6	0.767699	767.699			NH White	53418	0.767699	3.8	3.7	3.8	1	Reference			1002418996
NH Black	1085.8	0.0780231	78.0231			NH Black	5429	0.0780231	2.7#	2.6	2.7	0.7087	0.6885	0.7294	<0.001	212147875
Hispanic (All Races)	1448	0.10405	104.05			Hispanic (All Races)	7240	0.10405	3.7	3.6	3.8	0.9751	0.9502	1.0004	0.0538	289871306
NH Asian or Pacific Islander	551.8	0.0396511	39.6511	§		NH Asian or Pacific Islander	2759	0.0396511	2.9#	2.8	3	0.7604	0.731	0.7906	<0.001	99993877
NH American Indian/Alaska Native	82.6	0.00593544	5.93544	§		NH American Indian/Alaska Native	413	0.00593544	3.3#	3	3.7	0.8801	0.7935	0.9734	0.0123	13547479
NH unknown race	64.6	0.00464201	4.64201			NH unknown race	323	0.00464201	~							0
By race						By race	69582	1
White	12020.8	0.863787	863.787			White	60104	0.863787	3.8	3.7	3.8	1	Reference			1260754377
Black	1121	0.0805524	80.5524			Black	5605	0.0805524	2.6#	2.6	2.7	0.6973	0.6778	0.7173	<0.001	228511675
Asian or Pacific Islander	560.8	0.0402978	40.2978	§		Asian or Pacific Islander	2804	0.0402978	2.8#	2.7	2.9	0.754	0.7252	0.7837	<0.001	105235098
American Indian/Alaska Native	88.2	0.00633785	6.33785	§		American Indian/Alaska Native	441	0.00633785	2.5#	2.3	2.8	0.6654	0.601	0.7343	<0.001	23478383
Unknown	125.6	0.00902532	9.02532			Unknown	628	0.00902532	~							0
By ethnicity						By ethnicity	69582	1
Non-Spanish-Hispanic-Latino	12468.4	0.89595	895.95			Non-Spanish-Hispanic-Latino	62342	0.89595	3.6	3.6	3.7	1	Reference			1328108227
Spanish-Hispanic-Latino	1448	0.10405	104.05			Spanish-Hispanic-Latino	7240	0.10405	3.7	3.6	3.8	1.0095	0.9841	1.0355	0.4675	289871306
Total	13916.4	1	1000			Total	69582	1
						Abbreviations: Confidence interval (CI); Diffuse Large B-Cell Lymphoma (DLBCL); Non-Hispanic (NH); United States (US)
						Note: Early stage is defined as localized/ regional based on merged summary stage variable developed by the National Cancer Institute
						# The rate ratio indicates that the rate is significantly different than the rate of the Reference (P<0.05).
						~Statistic could not be calculated.
						Source: National Program of Cancer Registries and Surveillance, Epidemiology and End Results Program SEER*Stat Database: NPCR and SEER Incidence - U.S. Cancer Statistics Public Use Research Database, 2021 Submission (2001-2019). United States Department of Health and Human Services, Centers for Disease Control and Prevention and National Cancer Institute. Released June 2022. Accessed at www.cdc.g…
Lymphoma - Follicular Lymphoma (FL)
Representative trial sample sizes						[Note: 5-year stabilized estimates] Counts and age-adjusted incidence rates of patients in the US diagnosed with follicular lymphoma* from 2015 to 2019, by race/ ethnicity
Race/ ethnicity	Annual US incidence (N)	(%)	Representative trial sample size (n)	Small sample size		Race/ ethnicity	Count	%	Rate	Lower CI	Upper CI	Rate Ratio	Ratio Lower CI	Ratio Upper CI	Ratio P-Value	Population
All stages						All stages
By race/ ethnicity						By race/ ethnicity
NH White	10364.4	0.812041	812.041			NH White	51822	0.812041	3.7	3.7	3.7	1	Reference			1002418996
NH Black	613.6	0.048075	48.075			NH Black	3068	0.048075	1.5#	1.4	1.5	0.4011	0.3861	0.4164	<0.001	212147875
Hispanic (All Races)	1227.8	0.0961969	96.1969			Hispanic (All Races)	6139	0.0961969	2.9#	2.9	3	0.7938	0.7721	0.816	<0.001	289871306
NH Asian or Pacific Islander	345	0.0270304	27.0304	§		NH Asian or Pacific Islander	1725	0.0270304	1.7#	1.6	1.8	0.4651	0.4427	0.4883	<0.001	99993877
NH American Indian/Alaska Native	61.2	0.00479496	4.79496	§		NH American Indian/Alaska Native	306	0.00479496	2.3#	2.1	2.6	0.6327	0.5609	0.7111	<0.001	13547479
NH unknown race	151.4	0.011862	11.862			NH unknown race	757	0.011862	~							0
By race						By race	63817	1
White	11494.4	0.900575	900.575			White	57472	0.900575	3.6	3.6	3.6	1	Reference			1260754377
Black	636.6	0.049877	49.877			Black	3183	0.049877	1.5#	1.4	1.5	0.4072	0.3923	0.4225	<0.001	228511675
Asian or Pacific Islander	352.6	0.0276259	27.6259	§		Asian or Pacific Islander	1763	0.0276259	1.7#	1.6	1.8	0.4736	0.4511	0.497	<0.001	105235098
American Indian/Alaska Native	65.6	0.0051397	5.1397	§		American Indian/Alaska Native	328	0.0051397	1.7#	1.6	2	0.4815	0.4283	0.5393	<0.001	23478383
Unknown	214.2	0.0167824	16.7824			Unknown	1071	0.0167824	~							0
By ethnicity						By ethnicity	63817	1
Non-Spanish-Hispanic-Latino	11535.6	0.903803	903.803			Non-Spanish-Hispanic-Latino	57678	0.903803	3.4	3.3	3.4	1	Reference			1328108227
Spanish-Hispanic-Latino	1227.8	0.0961969	96.1969			Spanish-Hispanic-Latino	6139	0.0961969	2.9#	2.9	3	0.8756	0.8518	0.8999	<0.001	289871306
Total	12763.4	1	1000			Total	63817	1
Early stage						Early stage
By race/ ethnicity						By race/ ethnicity
NH White	4032.2	0.824884	824.884			NH White	20161	0.824884	1.4	1.4	1.5	1	Reference			1002418996
NH Black	225.2	0.0460701	46.0701	§		NH Black	1126	0.0460701	0.6#	0.5	0.6	0.3825	0.3592	0.4069	<0.001	212147875
Hispanic (All Races)	433.6	0.0887034	88.7034			Hispanic (All Races)	2168	0.0887034	1.0#	1	1.1	0.7223	0.6894	0.7564	<0.001	289871306
NH Asian or Pacific Islander	132.8	0.0271675	27.1675	§		NH Asian or Pacific Islander	664	0.0271675	0.7#	0.6	0.7	0.467	0.431	0.5052	<0.001	99993877
NH American Indian/Alaska Native	23	0.00470521	4.70521	§		NH American Indian/Alaska Native	115	0.00470521	0.9#	0.7	1.1	0.6199	0.5076	0.7495	<0.001	13547479
NH unknown race	41.4	0.00846938	8.46938			NH unknown race	207	0.00846938	~							0
By race						By race	24441	1
White	4435.8	0.907451	907.451			White	22179	0.907451	1.4	1.4	1.4	1	Reference			1260754377
Black	233.4	0.0477476	47.7476	§		Black	1167	0.0477476	0.5#	0.5	0.6	0.3903	0.367	0.4148	<0.001	228511675
Asian or Pacific Islander	134.8	0.0275766	27.5766	§		Asian or Pacific Islander	674	0.0275766	0.7#	0.6	0.7	0.4758	0.4395	0.5144	<0.001	105235098
American Indian/Alaska Native	24.4	0.00499161	4.99161	§		American Indian/Alaska Native	122	0.00499161	0.7#	0.6	0.8	0.4806	0.3952	0.5782	<0.001	23478383
Unknown	59.8	0.0122335	12.2335			Unknown	299	0.0122335	~							0
By ethnicity						By ethnicity	24441	1
Non-Spanish-Hispanic-Latino	4454.6	0.911297	911.297			Non-Spanish-Hispanic-Latino	22273	0.911297	1.3	1.3	1.3	1	Reference			1328108227
Spanish-Hispanic-Latino	433.6	0.0887034	88.7034			Spanish-Hispanic-Latino	2168	0.0887034	1.0#	1	1.1	0.8001	0.7639	0.8377	<0.001	289871306
Total	4888.2	1	1000			Total	24441	1
De novo metastatic disease						De novo metastatic disease
By race/ ethnicity						By race/ ethnicity
NH White	5320.6	0.81407	814.07			NH White	26603	0.81407	1.9	1.9	1.9	1	Reference			1002418996
NH Black	331.4	0.0507053	50.7053			NH Black	1657	0.0507053	0.8#	0.8	0.8	0.4159	0.3949	0.4378	<0.001	212147875
Hispanic (All Races)	634.8	0.0971266	97.1266			Hispanic (All Races)	3174	0.0971266	1.5#	1.4	1.6	0.7805	0.7509	0.811	<0.001	289871306
NH Asian or Pacific Islander	178.8	0.027357	27.357	§		NH Asian or Pacific Islander	894	0.027357	0.9#	0.8	0.9	0.4605	0.4298	0.4928	<0.001	99993877
NH American Indian/Alaska Native	32.2	0.00492671	4.92671	§		NH American Indian/Alaska Native	161	0.00492671	1.2#	1	1.4	0.6344	0.5362	0.7453	<0.001	13547479
NH unknown race	38	0.00581413	5.81413			NH unknown race	190	0.00581413	~							0
By race						By race	32679	1
White	5905.2	0.903516	903.516			White	29526	0.903516	1.9	1.8	1.9	1	Reference			1260754377
Black	343.6	0.052572	52.572			Black	1718	0.052572	0.8#	0.8	0.8	0.423	0.402	0.4447	<0.001	228511675
Asian or Pacific Islander	184.2	0.0281832	28.1832	§		Asian or Pacific Islander	921	0.0281832	0.9#	0.8	0.9	0.4733	0.4423	0.506	<0.001	105235098
American Indian/Alaska Native	35.2	0.00538572	5.38572	§		American Indian/Alaska Native	176	0.00538572	0.9#	0.8	1.1	0.4857	0.4133	0.5667	<0.001	23478383
Unknown	67.6	0.010343	10.343			Unknown	338	0.010343	~							0
By ethnicity						By ethnicity	32679	1
Non-Spanish-Hispanic-Latino	5901	0.902873	902.873			Non-Spanish-Hispanic-Latino	29505	0.902873	1.7	1.7	1.7	1	Reference			1328108227
Spanish-Hispanic-Latino	634.8	0.0971266	97.1266			Spanish-Hispanic-Latino	3174	0.0971266	1.5#	1.4	1.6	0.8675	0.8348	0.9012	<0.001	289871306
Total	6535.8	1	1000			Total	32679	1
						Abbreviations: Confidence interval (CI); Non-Hispanic (NH); United States (US)
						*Follicular lymphoma defined as International Classification of Diseases for Oncology, 3rd edition (ICD-O-3) primary site = Lymphoma and histologic type = 9690, 9691, 9695, 9698
						Note: Early stage is defined as localized/ regional based on merged summary stage variable developed by the National Cancer Institute
						# The rate ratio indicates that the rate is significantly different than the rate of the Reference (P<0.05).
						~Statistic could not be calculated.
						Source: National Program of Cancer Registries and Surveillance, Epidemiology and End Results Program SEER*Stat Database: NPCR and SEER Incidence - U.S. Cancer Statistics Public Use Research Database, 2021 Submission (2001-2019). United States Department of Health and Human Services, Centers for Disease Control and Prevention and National Cancer Institute. Released June 2022. Accessed at www.cdc.g…
Lymphoma - Mantle cell lymphoma
Representative trial sample sizes						[Note: 5-year stabilized estimates] Counts and age-adjusted incidence rates of patients in the US diagnosed with mantle cell lymphoma from 2015 to 2019, by race/ ethnicity
Race/ ethnicity	Annual US incidence (N)	(%)	Representative trial sample size (n)	Small sample size		Race/ ethnicity	Count	%	Rate	Lower CI	Upper CI	Rate Ratio	Ratio Lower CI	Ratio Upper CI	Ratio P-Value	Population
All stages						All stages
By race/ ethnicity						By race/ ethnicity
NH White	2876	0.843006	843.006			NH White	14380	0.843006	1	1	1	1	Reference			1002418996
NH Black	146.4	0.0429124	42.9124	§		NH Black	732	0.0429124	0.4#	0.3	0.4	0.3822	0.3535	0.4127	0	212147875
Hispanic (All Races)	266.6	0.0781452	78.1452			Hispanic (All Races)	1333	0.0781452	0.7#	0.7	0.8	0.7314	0.6894	0.7753	0	289871306
NH Asian or Pacific Islander	74.6	0.0218666	21.8666	§		NH Asian or Pacific Islander	373	0.0218666	0.4#	0.3	0.4	0.3888	0.3491	0.4318	0	99993877
NH American Indian/Alaska Native	20.2	0.00592098	5.92098	§		NH American Indian/Alaska Native	101	0.00592098	0.8#	0.6	1	0.8088	0.6525	0.9908	0.0398	13547479
NH unknown race	27.8	0.00814867	8.14867			NH unknown race	139	0.00814867	~							0
By race						By race	17058	1
White	3122.8	0.915348	915.348			White	15614	0.915348	0.9	0.9	1	1	Reference			1260754377
Black	150.8	0.0442021	44.2021	§		Black	754	0.0442021	0.4#	0.3	0.4	0.3884	0.3597	0.4189	<0.001	228511675
Asian or Pacific Islander	75.4	0.0221011	22.1011	§		Asian or Pacific Islander	377	0.0221011	0.4#	0.3	0.4	0.3953	0.3551	0.4387	<0.001	105235098
American Indian/Alaska Native	21.8	0.00638996	6.38996	§		American Indian/Alaska Native	109	0.00638996	0.6#	0.5	0.7	0.6474	0.5255	0.7877	<0.001	23478383
Unknown	40.8	0.0119592	11.9592			Unknown	204	0.0119592	~							0
By ethnicity						By ethnicity	17058	1
Non-Spanish-Hispanic-Latino	3145	0.921855	921.855			Non-Spanish-Hispanic-Latino	15725	0.921855	0.9	0.9	0.9	1	Reference			1328108227
Spanish-Hispanic-Latino	266.6	0.0781452	78.1452			Spanish-Hispanic-Latino	1333	0.0781452	0.7#	0.7	0.8	0.809	0.7627	0.8573	<0.001	289871306
Total	3411.6	1	1000			Total	17058	1
Early stage						Early stage
By race/ ethnicity						By race/ ethnicity
NH White	419.4	0.866529	866.529			NH White	2097	0.866529	0.1	0.1	0.1	1	Reference			1002418996
NH Black	19	0.0392562	39.2562	§		NH Black	95	0.0392562	0.0#	0	0.1	0.3494	0.2793	0.4317	<0.001	212147875
Hispanic (All Races)	35.2	0.0727273	72.7273			Hispanic (All Races)	176	0.0727273	0.1#	0.1	0.1	0.6835	0.5787	0.8009	<0.001	289871306
NH Asian or Pacific Islander	10.4	0.0214876	21.4876	§		NH Asian or Pacific Islander	52	0.0214876	0.1#	0	0.1	0.3918	0.2894	0.5184	<0.001	99993877
NH American Indian/Alaska Native	<15	~				NH American Indian/Alaska Native	<15	~								13547479
NH unknown race	<15	~				NH unknown race	<15	~								0
By race						By race	2420	1
White	452	0.929659	929.659			White	2260	0.929659	0.1	0.1	0.1	1	Reference			1260754377
Black	19.8	0.040724	40.724	§		Black	99	0.040724	0.0#	0	0.1	0.3623	0.291	0.4455	<0.001	228511675
Asian or Pacific Islander	10.4	0.0213904	21.3904	§		Asian or Pacific Islander	52	0.0213904	0.1#	0	0.1	0.3963	0.2927	0.524	<0.001	105235098
American Indian/Alaska Native	<15	~				American Indian/Alaska Native	<15	~								23478383
Unknown	4	~				Unknown	20	~								0
By ethnicity						By ethnicity	2431	0.991773
Non-Spanish-Hispanic-Latino	453.6	0.927987	927.987			Non-Spanish-Hispanic-Latino	2268	0.927987	0.1	0.1	0.1	1	Reference			1328108227
Spanish-Hispanic-Latino	35.2	0.0720131	72.0131			Spanish-Hispanic-Latino	176	0.0720131	0.1#	0.1	0.1	0.761	0.6448	0.8913	<0.001	289871306
Total	488.8	1	1000			Total	2444	1
De novo metastatic disease						De novo metastatic disease
By race/ ethnicity						By race/ ethnicity
NH White	2218.8	0.847	847			NH White	11094	0.847	0.7	0.7	0.8	1	Reference			1002418996
NH Black	116	0.0442816	44.2816	§		NH Black	580	0.0442816	0.3#	0.3	0.3	0.3894	0.3565	0.4245	<0.001	212147875
Hispanic (All Races)	200.6	0.0765766	76.5766			Hispanic (All Races)	1003	0.0765766	0.5#	0.5	0.6	0.7015	0.6551	0.7501	<0.001	289871306
NH Asian or Pacific Islander	57.6	0.0219881	21.9881	§		NH Asian or Pacific Islander	288	0.0219881	0.3#	0.3	0.3	0.3836	0.3392	0.4322	<0.001	99993877
NH American Indian/Alaska Native	15.6	0.00595511	5.95511	§		NH American Indian/Alaska Native	78	0.00595511	0.6#	0.5	0.7	0.7906	0.6177	0.9966	0.0465	13547479
NH unknown race	11	0.00419911	4.19911			NH unknown race	55	0.00419911	~							0
By race						By race	13098	1
White	2406	0.918461	918.461			White	12030	0.918461	0.7	0.7	0.7	1	Reference			1260754377
Black	119.4	0.0455795	45.5795	§		Black	597	0.0455795	0.3#	0.3	0.3	0.3961	0.3631	0.4312	<0.001	228511675
Asian or Pacific Islander	58	0.0221408	22.1408	§		Asian or Pacific Islander	290	0.0221408	0.3#	0.2	0.3	0.3893	0.3445	0.4385	<0.001	105235098
American Indian/Alaska Native	16.8	0.00641319	6.41319	§		American Indian/Alaska Native	84	0.00641319	0.5#	0.4	0.6	0.6346	0.4993	0.7936	<0.001	23478383
Unknown	19.4	0.00740571	7.40571			Unknown	97	0.00740571	~							0
By ethnicity						By ethnicity	13098	1
Non-Spanish-Hispanic-Latino	2419	0.923423	923.423			Non-Spanish-Hispanic-Latino	12095	0.923423	0.7	0.7	0.7	1	Reference			1328108227
Spanish-Hispanic-Latino	200.6	0.0765766	76.5766			Spanish-Hispanic-Latino	1003	0.0765766	0.5#	0.5	0.6	0.7797	0.7284	0.8336	<0.001	289871306
Total	2619.6	1	1000			Total	13098	1
						Abbreviations: Confidence interval (CI); Non-Hispanic (NH); United States (US)
						Note: Early stage is defined as localized/ regional based on merged summary stage variable developed by the National Cancer Institute
						# The rate ratio indicates that the rate is significantly different than the rate of the Reference (P<0.05).
						~Statistic could not be calculated.
						Source: National Program of Cancer Registries and Surveillance, Epidemiology and End Results Program SEER*Stat Database: NPCR and SEER Incidence - U.S. Cancer Statistics Public Use Research Database, 2021 Submission (2001-2019). United States Department of Health and Human Services, Centers for Disease Control and Prevention and National Cancer Institute. Released June 2022. Accessed at www.cdc.g…
Non-Hodgkin Lymphoma (NHL)
Representative trial sample sizes						[Note: 5-year stabilized estimates] Counts and age-adjusted incidence rates of patients in the US diagnosed with NHL from 2015 to 2019, by race/ ethnicity
Age at diagnosis (years)	Annual US incidence (N)	(%)	Representative trial sample size (n)	Small sample size		Age at diagnosis (years)	Count	%	Rate	Lower CI	Upper CI	Rate Ratio	Ratio Lower CI	Ratio Upper CI	Ratio P-Value	Population
All stages						All stages
By race/ ethnicity						By race/ ethnicity
NH White	55422	0.76812	768.12			NH White	277110	0.76812	19.8	19.7	19.9					1002418996
NH Black	5772.2	0.0799997	79.9997			NH Black	28861	0.0799997	14.2#	14.1	14.4	0.7189	0.7099	0.7279	<0.001	212147875
Hispanic (All Races)	7128.6	0.0987987	98.7987			Hispanic (All Races)	35643	0.0987987	17.5#	17.3	17.7	0.8842	0.874	0.8944	<0.001	289871306
NH Asian or Pacific Islander	2540.8	0.0352142	35.2142	§		NH Asian or Pacific Islander	12704	0.0352142	13.0#	12.8	13.3	0.6581	0.6462	0.6702	<0.001	99993877
NH American Indian/Alaska Native	370.4	0.00513355	5.13355	§		NH American Indian/Alaska Native	1852	0.00513355	14.7#	14.1	15.5	0.744	0.709	0.7802	<0.001	13547479
NH unknown race	918.8	0.0127341	12.7341			NH unknown race	4594	0.0127341	~							0
By race						By race	360764	1
White	61913	0.858082	858.082			White	309565	0.858082	19.5	19.5	19.6	1	Reference			1260754377
Black	5951	0.0824777	82.4777			Black	29755	0.0824777	14.0#	13.8	14.1	0.7149	0.7061	0.7237	<0.001	228511675
Asian or Pacific Islander	2590.8	0.0359071	35.9071	§		Asian or Pacific Islander	12954	0.0359071	12.9#	12.7	13.1	0.661	0.6492	0.6729	<0.001	105235098
American Indian/Alaska Native	394.6	0.00546895	5.46895	§		American Indian/Alaska Native	1973	0.00546895	10.9#	10.4	11.5	0.5594	0.5336	0.5861	<0.001	23478383
Unknown	1303.4	0.0180644	18.0644			Unknown	6517	0.0180644	~							0
By ethnicity						By ethnicity	360764	1
Non-Spanish-Hispanic-Latino	65024.2	0.901201	901.201			Non-Spanish-Hispanic-Latino	325121	0.901201	19.1	19.1	19.2					1328108227
Spanish-Hispanic-Latino	7128.6	0.0987987	98.7987			Spanish-Hispanic-Latino	35643	0.0987987	17.5#	17.3	17.7	0.9153	0.9048	0.9258	<0.001	289871306
Total	72152.8	1	1000			Total	360764	1
Early stage						Early stage
By race/ ethnicity						By race/ ethnicity
NH White	20253.4	0.76657	766.57			NH White	101267	0.76657	7.3	7.3	7.4					1002418996
NH Black	2091.8	0.0791725	79.1725			NH Black	10459	0.0791725	5.2#	5.1	5.3	0.7018	0.6874	0.7166	<0.001	212147875
Hispanic (All Races)	2647.4	0.100201	100.201			Hispanic (All Races)	13237	0.100201	6.4#	6.3	6.5	0.867	0.8506	0.8837	<0.001	289871306
NH Asian or Pacific Islander	1067.4	0.0404	40.4	§		NH Asian or Pacific Islander	5337	0.0404	5.5#	5.3	5.6	0.7422	0.7215	0.7633	<0.001	99993877
NH American Indian/Alaska Native	131.6	0.00498092	4.98092	§		NH American Indian/Alaska Native	658	0.00498092	5.2#	4.8	5.6	0.7093	0.6539	0.768	<0.001	13547479
NH unknown race	229.2	0.00867498	8.67498			NH unknown race	1146	0.00867498	~							0
By race						By race	132104	1
White	22671	0.858074	858.074			White	113355	0.858074	7.2	7.2	7.3	1	Reference			1260754377
Black	2160.4	0.0817689	81.7689			Black	10802	0.0817689	5.1#	5	5.2	0.7002	0.6861	0.7146	<0.001	228511675
Asian or Pacific Islander	1088.4	0.0411948	41.1948	§		Asian or Pacific Islander	5442	0.0411948	5.4#	5.3	5.5	0.7467	0.7262	0.7677	<0.001	105235098
American Indian/Alaska Native	139.2	0.00526858	5.26858	§		American Indian/Alaska Native	696	0.00526858	3.8#	3.5	4.1	0.5263	0.4858	0.5692	<0.001	23478383
Unknown	361.8	0.0136938	13.6938			Unknown	1809	0.0136938	~							0
By ethnicity						By ethnicity	132104	1
Non-Spanish-Hispanic-Latino	23773.4	0.899799	899.799			Non-Spanish-Hispanic-Latino	118867	0.899799	7.1	7	7.1					1328108227
Spanish-Hispanic-Latino	2647.4	0.100201	100.201			Spanish-Hispanic-Latino	13237	0.100201	6.4#	6.3	6.5	0.9003	0.8834	0.9174	<0.001	289871306
Total	26420.8	1	1000			Total	132104	1
De novo metastatic disease						De novo metastatic disease
By race/ ethnicity						By race/ ethnicity
NH White	28692.6	0.777851	777.851			NH White	143463	0.777851	10.2	10.1	10.3					1002418996
NH Black	3006	0.0814921	81.4921			NH Black	15030	0.0814921	7.4#	7.3	7.5	0.7242	0.7117	0.7368	<0.001	212147875
Hispanic (All Races)	3519.4	0.0954103	95.4103			Hispanic (All Races)	17597	0.0954103	8.7#	8.5	8.8	0.8488	0.8349	0.8628	<0.001	289871306
NH Asian or Pacific Islander	1225	0.0332095	33.2095	§		NH Asian or Pacific Islander	6125	0.0332095	6.3#	6.1	6.5	0.6166	0.6006	0.6329	<0.001	99993877
NH American Indian/Alaska Native	192.6	0.00522135	5.22135	§		NH American Indian/Alaska Native	963	0.00522135	7.6#	7.1	8.2	0.7483	0.6997	0.7993	<0.001	13547479
NH unknown race	251.4	0.00681541	6.81541			NH unknown race	1257	0.00681541	~							0
By race						By race	184435	1
White	31919	0.865318	865.318			White	159595	0.865318	10	10	10.1	1	Reference			1260754377
Black	3096	0.083932	83.932			Black	15480	0.083932	7.2#	7.1	7.4	0.722	0.7098	0.7344	<0.001	228511675
Asian or Pacific Islander	1248.2	0.0338385	33.8385	§		Asian or Pacific Islander	6241	0.0338385	6.2#	6.1	6.4	0.6211	0.6052	0.6373	<0.001	105235098
American Indian/Alaska Native	206.8	0.00560631	5.60631	§		American Indian/Alaska Native	1034	0.00560631	5.7#	5.4	6.1	0.5703	0.534	0.6082	<0.001	23478383
Unknown	417	0.0113048	11.3048			Unknown	2085	0.0113048	~							0
By ethnicity						By ethnicity	184435	1
Non-Spanish-Hispanic-Latino	33367.6	0.90459	904.59			Non-Spanish-Hispanic-Latino	166838	0.90459	9.8	9.7	9.8					1328108227
Spanish-Hispanic-Latino	3519.4	0.0954103	95.4103			Spanish-Hispanic-Latino	17597	0.0954103	8.7#	8.5	8.8	0.8866	0.8722	0.9011	<0.001	289871306
Total	36887	1	1000			Total	184435	1
						Abbreviations: Confidence interval (CI); Non-Hispanic (NH); Non-Hodgkin Lymphoma (NHL); United States (US)
						Note: Early stage is defined as localized/ regional based on merged summary stage variable developed by the National Cancer Institute
						# The rate ratio indicates that the rate is significantly different than the rate of the Reference (P<0.05).
						~Statistic could not be calculated.
						Source: National Program of Cancer Registries and Surveillance, Epidemiology and End Results Program SEER*Stat Database: NPCR and SEER Incidence - U.S. Cancer Statistics Public Use Research Database, 2021 Submission (2001-2019). United States Department of Health and Human Services, Centers for Disease Control and Prevention and National Cancer Institute. Released June 2022. Accessed at www.cdc.g…
Melanoma
Representative trial sample sizes						[Note: 5-year stabilized estimates] Counts and age-adjusted incidence rates of patients in the US diagnosed with malignant melanoma from 2015 to 2019, by race/ ethnicity
Race/ ethnicity	Annual US incidence (N)	(%)	Representative trial sample size (n)	Small sample size		Race/ ethnicity	Count	%	Rate	Lower CI	Upper CI	Rate Ratio	Ratio Lower CI	Ratio Upper CI	Ratio P-Value	Population
All stages						All stages
By race/ ethnicity						By race/ ethnicity
NH White	79124.6	0.92058	920.58			NH White	395623	0.92058	29.8	29.7	29.9	1	Reference			1002418996
NH Black	371.2	0.00431875	4.31875	§		NH Black	1856	0.00431875	1.0#	0.9	1	0.0321	0.0306	0.0337	<0.001	212147875
Hispanic (All Races)	1966.8	0.0228829	22.8829			Hispanic (All Races)	9834	0.0228829	4.7#	4.6	4.8	0.1578	0.1545	0.1612	<0.001	289871306
NH Asian or Pacific Islander	255	0.00296681	2.96681	§		NH Asian or Pacific Islander	1275	0.00296681	1.3#	1.2	1.4	0.0433	0.0409	0.0458	<0.001	99993877
NH American Indian/Alaska Native	220.4	0.00256426	2.56426	§		NH American Indian/Alaska Native	1102	0.00256426	8.6#	8.1	9.2	0.2898	0.2723	0.3081	<0.001	13547479
NH unknown race	4012.8	0.0466872	46.6872			NH unknown race	20064	0.0466872	~							0
By race						By race	429754	1
White	80924.4	0.94152	941.52			White	404622	0.94152	26.2	26.1	26.3	1	Reference			1260754377
Black	384.6	0.00447465	4.47465	§		Black	1923	0.00447465	0.9#	0.9	1	0.0361	0.0344	0.0378	<0.001	228511675
Asian or Pacific Islander	259.4	0.00301801	3.01801	§		Asian or Pacific Islander	1297	0.00301801	1.3#	1.2	1.3	0.0484	0.0458	0.0512	<0.001	105235098
American Indian/Alaska Native	227.4	0.0026457	2.6457	§		American Indian/Alaska Native	1137	0.0026457	6.0#	5.6	6.3	0.2274	0.2138	0.2418	<0.001	23478383
Unknown	4155	0.0483416	48.3416			Unknown	20775	0.0483416	~							0
By ethnicity						By ethnicity	429754	1
Non-Spanish-Hispanic-Latino	83984	0.977117	977.117			Non-Spanish-Hispanic-Latino	419920	0.977117	25.4	25.3	25.4	1	Reference			1328108227
Spanish-Hispanic-Latino	1966.8	0.0228829	22.8829	§		Spanish-Hispanic-Latino	9834	0.0228829	4.7#	4.6	4.8	0.1851	0.1813	0.189	<0.001	289871306
Total	85950.8	1	1000			Total	429754	1
Early stage						Early stage
By race/ ethnicity						By race/ ethnicity
NH White	69013.4	0.931131	931.131			NH White	345067	0.931131	26.1	26	26.2	1	Reference			1002418996
NH Black	260	0.00350793	3.50793	§		NH Black	1300	0.00350793	0.7#	0.6	0.7	0.0257	0.0243	0.0272	<0.001	212147875
Hispanic (All Races)	1592	0.0214793	21.4793	§		Hispanic (All Races)	7960	0.0214793	3.8#	3.7	3.8	0.144	0.1407	0.1474	<0.001	289871306
NH Asian or Pacific Islander	207	0.00279285	2.79285	§		NH Asian or Pacific Islander	1035	0.00279285	1.0#	1	1.1	0.04	0.0376	0.0426	<0.001	99993877
NH American Indian/Alaska Native	175.6	0.0023692	2.3692	§		NH American Indian/Alaska Native	878	0.0023692	6.8#	6.4	7.3	0.262	0.2443	0.2806	<0.001	13547479
NH unknown race	2869.8	0.0387194	38.7194			NH unknown race	14349	0.0387194	~							0
By race						By race	370589	1
White	70474.8	0.950849	950.849			White	352374	0.950849	22.9	22.8	23	1	Reference			1260754377
Black	269.4	0.00363475	3.63475	§		Black	1347	0.00363475	0.7#	0.6	0.7	0.0289	0.0274	0.0306	<0.001	228511675
Asian or Pacific Islander	210.6	0.00284142	2.84142	§		Asian or Pacific Islander	1053	0.00284142	1.0#	1	1.1	0.0449	0.0422	0.0478	<0.001	105235098
American Indian/Alaska Native	182	0.00245555	2.45555	§		American Indian/Alaska Native	910	0.00245555	4.7#	4.4	5.1	0.2066	0.1927	0.2211	<0.001	23478383
Unknown	2981	0.0402198	40.2198			Unknown	14905	0.0402198	~							0
By ethnicity						By ethnicity	370589	1
Non-Spanish-Hispanic-Latino	72525.8	0.978521	978.521			Non-Spanish-Hispanic-Latino	362629	0.978521	22	21.9	22	1	Reference			1328108227
Spanish-Hispanic-Latino	1592	0.0214793	21.4793	§		Spanish-Hispanic-Latino	7960	0.0214793	3.8#	3.7	3.8	0.1709	0.1669	0.1749	<0.001	289871306
Total	74117.8	1	1000			Total	370589	1
De novo metastatic disease						De novo metastatic disease
By race/ ethnicity						By race/ ethnicity
NH White	3667.6	0.926115	926.115			NH White	18338	0.926115	1.3	1.3	1.4	1	Reference			1002418996
NH Black	62	0.0156558	15.6558	§		NH Black	310	0.0156558	0.2#	0.1	0.2	0.1185	0.1052	0.1331	<0.001	212147875
Hispanic (All Races)	176.2	0.0444927	44.4927	§		Hispanic (All Races)	881	0.0444927	0.4#	0.4	0.5	0.3215	0.2992	0.345	<0.001	289871306
NH Asian or Pacific Islander	27	0.00681784	6.81784	§		NH Asian or Pacific Islander	135	0.00681784	0.1#	0.1	0.2	0.1027	0.0858	0.1219	<0.001	99993877
NH American Indian/Alaska Native	14.4	0.00363618	3.63618	§		NH American Indian/Alaska Native	72	0.00363618	0.6#	0.4	0.7	0.4158	0.3218	0.5285	<0.001	13547479
NH unknown race	13	0.00328266	3.28266			NH unknown race	65	0.00328266	~							0
By race						By race	19801	1
White	3835.2	0.968436	968.436			White	19176	0.968436	1.2	1.2	1.2	1	Reference			1260754377
Black	64.8	0.0163628	16.3628	§		Black	324	0.0163628	0.2#	0.1	0.2	0.1297	0.1154	0.1452	<0.001	228511675
Asian or Pacific Islander	27.6	0.00696934	6.96934	§		Asian or Pacific Islander	138	0.00696934	0.1#	0.1	0.2	0.1113	0.0932	0.132	<0.001	105235098
American Indian/Alaska Native	15	0.00378769	3.78769	§		American Indian/Alaska Native	75	0.00378769	0.4#	0.3	0.5	0.3193	0.2477	0.4045	<0.001	23478383
Unknown	17.6	0.00444422	4.44422			Unknown	88	0.00444422	~							0
By ethnicity						By ethnicity	19801	1
Non-Spanish-Hispanic-Latino	3784	0.955507	955.507			Non-Spanish-Hispanic-Latino	18920	0.955507	1.1	1.1	1.1	1	Reference			1328108227
Spanish-Hispanic-Latino	176.2	0.0444927	44.4927	§		Spanish-Hispanic-Latino	881	0.0444927	0.4#	0.4	0.5	0.3843	0.3576	0.4123	<0.001	289871306
Total	3960.2	1	1000			Total	19801	1
						Abbreviations: Confidence interval (CI); Non-Hispanic (NH); United States (US)
						Note: Early stage is defined as localized/ regional based on merged summary stage variable developed by the National Cancer Institute
						# The rate ratio indicates that the rate is significantly different than the rate of the Reference (P<0.05).
						~Statistic could not be calculated.
						Source: National Program of Cancer Registries and Surveillance, Epidemiology and End Results Program SEER*Stat Database: NPCR and SEER Incidence - U.S. Cancer Statistics Public Use Research Database, 2021 Submission (2001-2019). United States Department of Health and Human Services, Centers for Disease Control and Prevention and National Cancer Institute. Released June 2022. Accessed at www.cdc.g…
Multiple myeloma
Representative trial sample sizes						[Note: 5-year stabilized estimates] Counts and age-adjusted incidence rates of patients in the US diagnosed with invasive multiple myeloma* from 2015 to 2019, by race/ ethnicity
Race/ ethnicity	Annual US incidence (N)	(%)	Representative trial sample size (n)	Small sample size		Race/ ethnicity	Count	%	Rate	Lower CI	Upper CI	Rate Ratio	Ratio Lower CI	Ratio Upper CI	Ratio P-Value	Population
All stages						All stages
By race/ ethnicity						By race/ ethnicity
NH White	17101.8	0.653479	653.479			NH White	85509	0.653479	5.8	5.8	5.9	1	Reference			1002418996
NH Black	5482.8	0.209504	209.504			NH Black	27414	0.209504	13.8#	13.6	14	2.3719	2.3387	2.4054	<0.001	212147875
Hispanic (All Races)	2441.6	0.0932962	93.2962			Hispanic (All Races)	12208	0.0932962	6.4#	6.3	6.5	1.0985	1.077	1.1204	<0.001	289871306
NH Asian or Pacific Islander	717.4	0.0274126	27.4126	§		NH Asian or Pacific Islander	3587	0.0274126	3.7#	3.6	3.8	0.6385	0.617	0.6607	<0.001	99993877
NH American Indian/Alaska Native	163.4	0.0062437	6.2437	§		NH American Indian/Alaska Native	817	0.0062437	6.5#	6	6.9	1.1108	1.0326	1.1932	0.0049	13547479
NH unknown race	263.4	0.0100648	10.0648			NH unknown race	1317	0.0100648	~							0
By race						By race	130852	1
White	19279.2	0.73668	736.68			White	96396	0.73668	5.9	5.8	5.9	1	Reference			1260754377
Black	5590	0.2136	213.6			Black	27950	0.2136	13.5#	13.3	13.6	2.2957	2.2643	2.3274	<0.001	228511675
Asian or Pacific Islander	733.2	0.0280164	28.0164	§		Asian or Pacific Islander	3666	0.0280164	3.7#	3.6	3.8	0.6307	0.6096	0.6523	<0.001	105235098
American Indian/Alaska Native	173.2	0.00661816	6.61816	§		American Indian/Alaska Native	866	0.00661816	4.9#	4.6	5.2	0.8336	0.7759	0.8942	<0.001	23478383
Unknown	394.8	0.0150857	15.0857			Unknown	1974	0.0150857	~							0
By ethnicity						By ethnicity	130852	1
Non-Spanish-Hispanic-Latino	23728.8	0.906704	906.704			Non-Spanish-Hispanic-Latino	118644	0.906704	6.7	6.7	6.8	1	Reference			1328108227
Spanish-Hispanic-Latino	2441.6	0.0932962	93.2962			Spanish-Hispanic-Latino	12208	0.0932962	6.4#	6.3	6.5	0.9524	0.934	0.971	<0.001	289871306
Total	26170.4	1	1000			Total	130852	1
De novo metastatic disease						De novo metastatic disease
By race/ ethnicity						By race/ ethnicity
NH White	16893	0.652622	652.622			NH White	84465	0.652622	5.8	5.7	5.8	1	Reference			1002418996
NH Black	5432.6	0.209876	209.876			NH Black	27163	0.209876	13.7#	13.5	13.8	2.3753	2.3419	2.409	<0.001	212147875
Hispanic (All Races)	2423.2	0.0936148	93.6148			Hispanic (All Races)	12116	0.0936148	6.3#	6.2	6.5	1.1015	1.0798	1.1235	<0.001	289871306
NH Asian or Pacific Islander	711.4	0.0274833	27.4833			NH Asian or Pacific Islander	3557	0.0274833	3.7#	3.6	3.8	0.6401	0.6184	0.6624	<0.001	99993877
NH American Indian/Alaska Native	161.8	0.00625077	6.25077	§		NH American Indian/Alaska Native	809	0.00625077	6.4#	5.9	6.9	1.1113	1.0327	1.1941	0.0049	13547479
NH unknown race	262.8	0.0101527	10.1527			NH unknown race	1314	0.0101527	~							0
By race						By race	129424	1
White	19053.6	0.736092	736.092			White	95268	0.736092	5.8	5.8	5.8	1	Reference			1260754377
Black	5539.6	0.21401	214.01			Black	27698	0.21401	13.3#	13.2	13.5	2.2987	2.2671	2.3306	<0.001	228511675
Asian or Pacific Islander	727	0.028086	28.086	§		Asian or Pacific Islander	3635	0.028086	3.7#	3.5	3.8	0.6319	0.6108	0.6537	<0.001	105235098
American Indian/Alaska Native	171.4	0.00662165	6.62165	§		American Indian/Alaska Native	857	0.00662165	4.8#	4.5	5.2	0.8331	0.7752	0.894	<0.001	23478383
Unknown	393.2	0.0151904	15.1904			Unknown	1966	0.0151904	~							0
By ethnicity						By ethnicity	129424	1
Non-Spanish-Hispanic-Latino	23461.6	0.906385	906.385			Non-Spanish-Hispanic-Latino	117308	0.906385	6.6	6.6	6.7	1	Reference			1328108227
Spanish-Hispanic-Latino	2423.2	0.0936148	93.6148			Spanish-Hispanic-Latino	12116	0.0936148	6.3#	6.2	6.5	0.9543	0.9359	0.973	<0.001	289871306
Total	25884.8	1	1000			Total	129424	1
						Abbreviations: Confidence interval (CI); Non-Hispanic (NH); United States (US)
						*Multiple myeloma defined as International Classification of Diseases for Oncology, 3rd edition (ICD-O-3) histologic type = 9732
						Note: Early stage is defined as localized/ regional based on merged summary stage variable developed by the National Cancer Institute
						# The rate ratio indicates that the rate is significantly different than the rate of the Reference (P<0.05).
						~Statistic could not be calculated.
						Source: National Program of Cancer Registries and Surveillance, Epidemiology and End Results Program SEER*Stat Database: NPCR and SEER Incidence - U.S. Cancer Statistics Public Use Research Database, 2021 Submission (2001-2019). United States Department of Health and Human Services, Centers for Disease Control and Prevention and National Cancer Institute. Released June 2022. Accessed at www.cdc.g…
Ovarian cancer
Representative trial sample sizes						[Note: 5-year stabilized estimates] Counts and age-adjusted incidence rates of female at birth patients in the US diagnosed with invasive ovarian cancer from 2015 to 2019, by race/ ethnicity
Race/ ethnicity	Annual US incidence (N)	(%)	Representative trial sample size (n)	Small sample size		Race/ ethnicity	Count	%	Rate	Lower CI	Upper CI	Rate Ratio	Ratio Lower CI	Ratio Upper CI	Ratio P-Value	Population
All stages						All stages
By race/ ethnicity						By race/ ethnicity
NH White	15235.8	0.732512	732.512			NH White	76179	0.732512	10.7	10.7	10.8	1	Reference			508234510
NH Black	1958	0.0941373	94.1373			NH Black	9790	0.0941373	8.5#	8.4	8.7	0.7945	0.7775	0.8119	<0.001	110548817
Hispanic (All Races)	2313.8	0.111244	111.244			Hispanic (All Races)	11569	0.111244	10.0#	9.8	10.2	0.9312	0.9125	0.9501	<0.001	143504316
NH Asian or Pacific Islander	1004	0.0482706	48.2706	§		NH Asian or Pacific Islander	5020	0.0482706	9.1#	8.8	9.3	0.8441	0.8198	0.8689	<0.001	52100572
NH American Indian/Alaska Native	141.4	0.00679827	6.79827	§		NH American Indian/Alaska Native	707	0.00679827	10.3	9.5	11.1	0.9604	0.8884	1.0367	0.309	6902258
NH unknown race	146.4	0.00703866	7.03866			NH unknown race	732	0.00703866	~							0
By race						By race	103997	1
White	17354.6	0.83438	834.38			White	86773	0.83438	10.7	10.6	10.7	1	Reference			636049383
Black	2016.6	0.0969547	96.9547			Black	10083	0.0969547	8.4#	8.2	8.5	0.7847	0.7683	0.8015	<0.001	118829712
Asian or Pacific Islander	1023	0.0491841	49.1841	§		Asian or Pacific Islander	5115	0.0491841	8.9#	8.7	9.2	0.8379	0.8141	0.8622	<0.001	54708235
American Indian/Alaska Native	150.2	0.00722136	7.22136	§		American Indian/Alaska Native	751	0.00722136	7.4#	6.9	8	0.6977	0.6467	0.7514	<0.001	11703143
Unknown	255	0.01226	12.26			Unknown	1275	0.01226	~							0
By ethnicity						By ethnicity	103997	1
Non-Spanish-Hispanic-Latino	18485.6	0.888756	888.756			Non-Spanish-Hispanic-Latino	92428	0.888756	10.5	10.4	10.5	1	Reference			677786157
Spanish-Hispanic-Latino	2313.8	0.111244	111.244			Spanish-Hispanic-Latino	11569	0.111244	10.0#	9.8	10.2	0.9564	0.9375	0.9756	<0.001	143504316
Total	20799.4	1	1000			Total	103997	1
Early stage						Early stage
By race/ ethnicity						By race/ ethnicity
NH White	6414.2	0.724343	724.343			NH White	32071	0.724343	4.9	4.9	5	1	Reference			508234510
NH Black	757	0.0854865	85.4865			NH Black	3785	0.0854865	3.3#	3.2	3.4	0.6773	0.6541	0.7011	<0.001	110548817
Hispanic (All Races)	1059	0.119591	119.591			Hispanic (All Races)	5295	0.119591	4.3#	4.2	4.4	0.8732	0.8473	0.8997	<0.001	143504316
NH Asian or Pacific Islander	500.2	0.0564866	56.4866			NH Asian or Pacific Islander	2501	0.0564866	4.5#	4.3	4.7	0.9156	0.8782	0.9543	<0.001	52100572
NH American Indian/Alaska Native	56.8	0.00641431	6.41431	§		NH American Indian/Alaska Native	284	0.00641431	4.1#	3.6	4.6	0.8341	0.7369	0.9407	0.0026	6902258
NH unknown race	68	0.0076791	7.6791			NH unknown race	340	0.0076791	~							0
By race						By race	44276	1
White	7372	0.832505	832.505			White	36860	0.832505	4.8	4.8	4.9	1	Reference			636049383
Black	783.8	0.088513	88.513			Black	3919	0.088513	3.3#	3.2	3.4	0.6753	0.6528	0.6985	<0.001	118829712
Asian or Pacific Islander	508.6	0.0574352	57.4352			Asian or Pacific Islander	2543	0.0574352	4.4#	4.2	4.6	0.9135	0.8767	0.9515	<0.001	54708235
American Indian/Alaska Native	61.4	0.00693378	6.93378	§		American Indian/Alaska Native	307	0.00693378	2.9#	2.5	3.2	0.5929	0.5265	0.6653	<0.001	11703143
Unknown	129.4	0.0146129	14.6129			Unknown	647	0.0146129	~							0
By ethnicity						By ethnicity	44276	1
Non-Spanish-Hispanic-Latino	7796.2	0.880409	880.409			Non-Spanish-Hispanic-Latino	38981	0.880409	4.7	4.7	4.8	1	Reference			677786157
Spanish-Hispanic-Latino	1059	0.119591	119.591			Spanish-Hispanic-Latino	5295	0.119591	4.3#	4.2	4.4	0.9099	0.8833	0.9371	<0.001	143504316
Total	8855.2	1	1000			Total	44276	1
De novo metastatic disease						De novo metastatic disease
By race/ ethnicity						By race/ ethnicity
NH White	7604	0.745578	745.578			NH White	38020	0.745578	5	5	5.1	1	Reference			508234510
NH Black	1006.6	0.0986979	98.6979			NH Black	5033	0.0986979	4.3#	4.2	4.5	0.8589	0.8332	0.8852	<0.001	110548817
Hispanic (All Races)	1040.4	0.102012	102.012			Hispanic (All Races)	5202	0.102012	4.7#	4.6	4.8	0.9326	0.9051	0.9608	<0.001	143504316
NH Asian or Pacific Islander	438.4	0.0429854	42.9854	§		NH Asian or Pacific Islander	2192	0.0429854	4.0#	3.8	4.1	0.7842	0.7503	0.8193	<0.001	52100572
NH American Indian/Alaska Native	70.6	0.00692238	6.92238	§		NH American Indian/Alaska Native	353	0.00692238	5.2	4.6	5.7	1.0211	0.9133	1.1381	0.7208	6902258
NH unknown race	38.8	0.00380437	3.80437			NH unknown race	194	0.00380437	~							0
By race						By race	50994	1
White	8569.8	0.840275	840.275			White	42849	0.840275	5	5	5.1	1	Reference			636049383
Black	1034.4	0.101424	101.424			Black	5172	0.101424	4.3#	4.1	4.4	0.8473	0.8224	0.8727	<0.001	118829712
Asian or Pacific Islander	446.8	0.0438091	43.8091	§		Asian or Pacific Islander	2234	0.0438091	3.9#	3.8	4.1	0.7787	0.7455	0.8131	<0.001	54708235
American Indian/Alaska Native	74.4	0.00729498	7.29498	§		American Indian/Alaska Native	372	0.00729498	3.8#	3.4	4.2	0.7558	0.6778	0.84	<0.001	11703143
Unknown	73.4	0.00719693	7.19693			Unknown	367	0.00719693	~							0
By ethnicity						By ethnicity	50994	1
Non-Spanish-Hispanic-Latino	9158.4	0.897988	897.988			Non-Spanish-Hispanic-Latino	45792	0.897988	4.9	4.9	5	1	Reference			677786157
Spanish-Hispanic-Latino	1040.4	0.102012	102.012			Spanish-Hispanic-Latino	5202	0.102012	4.7#	4.6	4.8	0.9547	0.9268	0.9832	<0.001	143504316
Total	10198.8	1	1000			Total	50994	1
						Abbreviations: Confidence interval (CI); Non-Hispanic (NH); United States (US)
						Note: Early stage is defined as localized/ regional based on merged summary stage variable developed by the National Cancer Institute
						# The rate ratio indicates that the rate is significantly different than the rate of the Reference (P<0.05).
						~Statistic could not be calculated.
						Source: National Program of Cancer Registries and Surveillance, Epidemiology and End Results Program SEER*Stat Database: NPCR and SEER Incidence - U.S. Cancer Statistics Public Use Research Database, 2021 Submission (2001-2019). United States Department of Health and Human Services, Centers for Disease Control and Prevention and National Cancer Institute. Released June 2022. Accessed at www.cdc.g…
Pancreatic cancer (adenocarcinoma and ductal carcinoma histologies)
Representative trial sample sizes						[Note: 5-year stabilized estimates] Counts and age-adjusted incidence rates of patients in the US diagnosed with invasive pancreatic cancer of adenocarcinoma and ductal carcinoma histology (Histologic Types ICD-O-3 = 8140 and 8500) from 2015 to 2019, by race/ ethnicity
Race/ ethnicity	Annual US incidence (N)	(%)	Representative trial sample size (n)	Small sample size		Race/ ethnicity	Count	%	Rate	Lower CI	Upper CI	Rate Ratio	Lower CI	Upper CI	Ratio P-Value	Population
All stages						All stages
By race/ ethnicity						By race/ ethnicity
NH White	27710	0.749762	749.762			NH White	138550	0.749762	9.3	9.3	9.4	1	Reference			1002418996
NH Black	4634	0.125384	125.384			NH Black	23170	0.125384	11.5#	11.3	11.6	1.2321	1.2145	1.25	<0.001	212147875
Hispanic (All Races)	3033.4	0.0820761	82.0761			Hispanic (All Races)	15167	0.0820761	8.1#	8	8.3	0.8727	0.8576	0.8881	<0.001	289871306
NH Asian or Pacific Islander	1248.8	0.0337893	33.7893	§		NH Asian or Pacific Islander	6244	0.0337893	6.6#	6.4	6.8	0.7071	0.6889	0.7256	<0.001	99993877
NH American Indian/Alaska Native	209.4	0.00566583	5.66583	§		NH American Indian/Alaska Native	1047	0.00566583	8.0#	7.5	8.5	0.8607	0.807	0.917	<0.001	13547479
NH unknown race	122.8	0.00332265	3.32265			NH unknown race	614	0.00332265	~							0
By race						By race	184792	1
White	30504.4	0.825371	825.371			White	152522	0.825371	9.2	9.1	9.2	1	Reference			1260754377
Black	4733.6	0.128079	128.079			Black	23668	0.128079	11.3#	11.1	11.4	1.2252	1.2079	1.2426	<0.001	228511675
Asian or Pacific Islander	1277.4	0.0345632	34.5632	§		Asian or Pacific Islander	6387	0.0345632	6.6#	6.4	6.7	0.7157	0.6975	0.7342	<0.001	105235098
American Indian/Alaska Native	222.2	0.00601217	6.01217	§		American Indian/Alaska Native	1111	0.00601217	6.1#	5.8	6.5	0.6675	0.6265	0.7102	<0.001	23478383
Unknown	220.8	0.00597428	5.97428			Unknown	1104	0.00597428	~							0
By ethnicity						By ethnicity	184792	1
Non-Spanish-Hispanic-Latino	33925	0.917924	917.924			Non-Spanish-Hispanic-Latino	169625	0.917924	9.4	9.4	9.5	1	Reference			1328108227
Spanish-Hispanic-Latino	3033.4	0.0820761	82.0761			Spanish-Hispanic-Latino	15167	0.0820761	8.1#	8	8.3	0.8606	0.8458	0.8755	<0.001	289871306
Total	36958.4	1	1000			Total	184792	1
Early stage						Early stage
By race/ ethnicity						By race/ ethnicity
NH White	12805.8	0.759591	759.591			NH White	64029	0.759591	4.3	4.3	4.3	1	Reference			1002418996
NH Black	2002.8	0.118798	118.798			NH Black	10014	0.118798	5.0#	4.9	5.1	1.1612	1.1361	1.1868	<0.001	212147875
Hispanic (All Races)	1327.2	0.0787245	78.7245			Hispanic (All Races)	6636	0.0787245	3.6#	3.5	3.7	0.8385	0.8167	0.8608	<0.001	289871306
NH Asian or Pacific Islander	577.8	0.0342729	34.2729	§		NH Asian or Pacific Islander	2889	0.0342729	3.1#	3	3.2	0.7155	0.6885	0.7432	<0.001	99993877
NH American Indian/Alaska Native	84.8	0.00503001	5.03001	§		NH American Indian/Alaska Native	424	0.00503001	3.3#	3	3.6	0.7632	0.6891	0.8431	<0.001	13547479
NH unknown race	60.4	0.0035827	3.5827			NH unknown race	302	0.0035827	~							0
By race						By race	84294	1
White	14030.6	0.832242	832.242			White	70153	0.832242	4.2	4.2	4.3	1	Reference			1260754377
Black	2046	0.121361	121.361			Black	10230	0.121361	4.9#	4.8	5	1.159	1.1343	1.1842	<0.001	228511675
Asian or Pacific Islander	590	0.0349966	34.9966	§		Asian or Pacific Islander	2950	0.0349966	3.1#	3	3.2	0.7256	0.6986	0.7534	<0.001	105235098
American Indian/Alaska Native	91.2	0.00540964	5.40964	§		American Indian/Alaska Native	456	0.00540964	2.6#	2.3	2.8	0.6044	0.5471	0.6658	<0.001	23478383
Unknown	101	0.00599094	5.99094			Unknown	505	0.00599094	~							0
By ethnicity						By ethnicity	84294	1
Non-Spanish-Hispanic-Latino	15531.6	0.921276	921.276			Non-Spanish-Hispanic-Latino	77658	0.921276	4.3	4.3	4.4	1	Reference			1328108227
Spanish-Hispanic-Latino	1327.2	0.0787245	78.7245			Spanish-Hispanic-Latino	6636	0.0787245	3.6#	3.5	3.7	0.8329	0.8114	0.8549	<0.001	289871306
Total	16858.8	1	1000			Total	84294	1
De novo metastatic disease						De novo metastatic disease
By race/ ethnicity						By race/ ethnicity
NH White	13905.4	0.742627	742.627			NH White	69527	0.742627	4.7	4.6	4.7	1	Reference			1002418996
NH Black	2451	0.130897	130.897			NH Black	12255	0.130897	6.0#	5.9	6.1	1.2841	1.2588	1.3099	<0.001	212147875
Hispanic (All Races)	1579.2	0.0843383	84.3383			Hispanic (All Races)	7896	0.0843383	4.2#	4.1	4.3	0.8889	0.8675	0.9106	<0.001	289871306
NH Asian or Pacific Islander	625	0.0333786	33.3786	§		NH Asian or Pacific Islander	3125	0.0333786	3.3#	3.1	3.4	0.6963	0.6711	0.7222	<0.001	99993877
NH American Indian/Alaska Native	113.4	0.0060562	6.0562	§		NH American Indian/Alaska Native	567	0.0060562	4.3#	3.9	4.7	0.9122	0.8353	0.9942	0.0361	13547479
NH unknown race	50.6	0.00270233	2.70233			NH unknown race	253	0.00270233	~							0
By race						By race	93623	1
White	15358.6	0.820236	820.236			White	76793	0.820236	4.6	4.6	4.7	1	Reference			1260754377
Black	2504.2	0.133739	133.739			Black	12521	0.133739	5.9#	5.8	6	1.2749	1.2501	1.3	<0.001	228511675
Asian or Pacific Islander	639.8	0.034169	34.169	§		Asian or Pacific Islander	3199	0.034169	3.3#	3.1	3.4	0.7041	0.6789	0.73	<0.001	105235098
American Indian/Alaska Native	119.8	0.006398	6.398	§		American Indian/Alaska Native	599	0.006398	3.2#	3	3.5	0.7005	0.6424	0.7623	<0.001	23478383
Unknown	102.2	0.00545806	5.45806			Unknown	511	0.00545806	~							0
By ethnicity						By ethnicity	93623	1
Non-Spanish-Hispanic-Latino	17145.4	0.915662	915.662			Non-Spanish-Hispanic-Latino	85727	0.915662	4.8	4.7	4.8	1	Reference			1328108227
Spanish-Hispanic-Latino	1579.2	0.0843383	84.3383			Spanish-Hispanic-Latino	7896	0.0843383	4.2#	4.1	4.3	0.8726	0.8518	0.8938	<0.001	289871306
Total	18724.6	1	1000			Total	93623	1
						Abbreviations: Confidence interval (CI); International Classification of Disease for Oncology 3rd edition (ICD-O-3); United States (US)
						Note: Rates are per 100,000 and age-adjusted to the 2000 US Std Population (19 age groups - Census P25-1130) standard; Confidence intervals (Tiwari mod) are 95% for rates and ratios.
						* Localized/ regional based on merged summary stage variable developed by the National Cancer Institute
						# The rate ratio indicates that the rate is significantly different than the rate of the Reference (p<0.05).
						Source: National Program of Cancer Registries and Surveillance, Epidemiology and End Results Program SEER*Stat Database: NPCR and SEER Incidence - U.S. Cancer Statistics Public Use Research Database, 2021 Submission (2001-2019). United States Department of Health and Human Services, Centers for Disease Control and Prevention and National Cancer Institute. Released June 2022. Accessed at www.cdc.g…
Prostate cancer
Representative trial sample sizes						[Note: 5-year stabilized estimates] Counts and age-adjusted incidence rates of male at birth patients in the US diagnosed with invasive prostate cancer from 2015 to 2019, by race/ ethnicity
Race/ ethnicity	Annual US incidence (N)	(%)	Representative trial sample size (n)	Small sample size		Race/ ethnicity	Count	%	Rate	Lower CI	Upper CI	Rate Ratio	Ratio Lower CI	Ratio Upper CI	Ratio P-Value	Population
All stages						All stages
By race/ ethnicity						By race/ ethnicity
NH White	151122	0.712254	712.254			NH White	755608	0.712254	103.5	103.3	103.7	1	Reference			494184486
NH Black	33480.4	0.157797	157.797			NH Black	167402	0.157797	176.0#	175.1	176.9	1.7009	1.6915	1.7104	<0.001	101599058
Hispanic (All Races)	15328.6	0.0722456	72.2456			Hispanic (All Races)	76643	0.0722456	87.2#	86.5	87.8	0.8422	0.8356	0.8488	<0.001	146366990
NH Asian or Pacific Islander	5039.8	0.0237532	23.7532	§		NH Asian or Pacific Islander	25199	0.0237532	57.2#	56.5	57.9	0.5527	0.5456	0.5598	<0.001	47893305
NH American Indian/Alaska Native	913.4	0.00430497	4.30497	§		NH American Indian/Alaska Native	4567	0.00430497	73.5#	71.2	75.8	0.7099	0.6882	0.7321	<0.001	6645221
NH unknown race	6289.8	0.0296446	29.6446			NH unknown race	31449	0.0296446	~							0
By race						By race	1060868	1
White	164199	0.773891	773.891			White	820996	0.773891	100.9	100.7	101.1	1	Reference			624704994
Black	34137	0.160892	160.892			Black	170685	0.160892	172.0#	171.2	172.9	1.7047	1.6953	1.714	<0.001	109681963
Asian or Pacific Islander	5133.4	0.0241943	24.1943	§		Asian or Pacific Islander	25667	0.0241943	56.9#	56.2	57.6	0.5634	0.5563	0.5707	<0.001	50526863
American Indian/Alaska Native	958.6	0.004518	4.518	§		American Indian/Alaska Native	4793	0.004518	55.7#	54	57.4	0.5514	0.5346	0.5685	<0.001	11775240
Unknown	7745.4	0.036505	36.505			Unknown	38727	0.036505	~							0
By ethnicity						By ethnicity	1060868	1
Non-Spanish-Hispanic-Latino	196845	0.927754	927.754			Non-Spanish-Hispanic-Latino	984225	0.927754	112.6	112.4	112.8	1	Reference			650322070
Spanish-Hispanic-Latino	15328.6	0.0722456	72.2456			Spanish-Hispanic-Latino	76643	0.0722456	87.2#	86.5	87.8	0.7742	0.7682	0.7802	<0.001	146366990
Total	212174	1	1000			Total	1060868	1
Early stage						Early stage
By race/ ethnicity						By race/ ethnicity
NH White	128465	0.72767	727.67			NH White	642327	0.72767	86.9	86.7	87.1	1	Reference			494184486
NH Black	27832.6	0.157653	157.653			NH Black	139163	0.157653	141.8#	141	142.6	1.6322	1.6224	1.6421	<0.001	101599058
Hispanic (All Races)	11990.4	0.0679175	67.9175			Hispanic (All Races)	59952	0.0679175	65.4#	64.9	66	0.7533	0.7466	0.7599	<0.001	146366990
NH Asian or Pacific Islander	4156.8	0.0235455	23.5455	§		NH Asian or Pacific Islander	20784	0.0235455	46.2#	45.5	46.8	0.5315	0.524	0.539	<0.001	47893305
NH American Indian/Alaska Native	738.2	0.0041814	4.1814	§		NH American Indian/Alaska Native	3691	0.0041814	57.2#	55.3	59.1	0.6581	0.6359	0.6809	<0.001	6645221
NH unknown race	3360.2	0.0190333	19.0333			NH unknown race	16801	0.0190333	~							0
By race						By race	882718	1
White	138901	0.78678	786.78			White	694505	0.78678	84.1	83.9	84.3	1	Reference			624704994
Black	28355.2	0.160613	160.613			Black	141776	0.160613	138.4#	137.7	139.2	1.645	1.6352	1.6549	<0.001	109681963
Asian or Pacific Islander	4231.2	0.0239669	23.9669	§		Asian or Pacific Islander	21156	0.0239669	45.8#	45.2	46.5	0.5448	0.5372	0.5525	<0.001	50526863
American Indian/Alaska Native	773.4	0.00438079	4.38079	§		American Indian/Alaska Native	3867	0.00438079	42.9#	41.5	44.4	0.5103	0.4932	0.5278	<0.001	11775240
Unknown	4282.8	0.0242592	24.2592			Unknown	21414	0.0242592	~							0
By ethnicity						By ethnicity	882718	1
Non-Spanish-Hispanic-Latino	164553	0.932082	932.082			Non-Spanish-Hispanic-Latino	822766	0.932082	92.8	92.6	93	1	Reference			650322070
Spanish-Hispanic-Latino	11990.4	0.0679175	67.9175			Spanish-Hispanic-Latino	59952	0.0679175	65.4#	64.9	66	0.7055	0.6993	0.7117	<0.001	146366990
Total	176544	1	1000			Total	882718	1
De novo metastatic disease						De novo metastatic disease
By race/ ethnicity						By race/ ethnicity
NH White	11182.4	0.699468	699.468			NH White	55912	0.699468	8.3	8.2	8.4	1	Reference			494184486
NH Black	2788.8	0.174442	174.442			NH Black	13944	0.174442	16.8#	16.5	17.1	2.019	1.9794	2.0592	<0.001	101599058
Hispanic (All Races)	1380.4	0.0863452	86.3452			Hispanic (All Races)	6902	0.0863452	9.0#	8.8	9.2	1.0793	1.051	1.1081	<0.001	146366990
NH Asian or Pacific Islander	451.8	0.0282605	28.2605	§		NH Asian or Pacific Islander	2259	0.0282605	5.7#	5.5	6	0.6882	0.6588	0.7185	<0.001	47893305
NH American Indian/Alaska Native	95.4	0.00596735	5.96735	§		NH American Indian/Alaska Native	477	0.00596735	8.6	7.8	9.4	1.0288	0.932	1.1324	0.5772	6645221
NH unknown race	88.2	0.00551698	5.51698			NH unknown race	441	0.00551698	~							0
By race						By race	79935	1
White	12407.4	0.776093	776.093			White	62037	0.776093	8.3	8.3	8.4	1	Reference			624704994
Black	2854	0.17852	178.52			Black	14270	0.17852	16.5#	16.2	16.8	1.9779	1.9399	2.0165	<0.001	109681963
Asian or Pacific Islander	460.6	0.0288109	28.8109	§		Asian or Pacific Islander	2303	0.0288109	5.7#	5.5	6	0.6847	0.6558	0.7145	<0.001	50526863
American Indian/Alaska Native	100.2	0.00626759	6.26759	§		American Indian/Alaska Native	501	0.00626759	6.6#	6	7.3	0.7903	0.7166	0.8689	<0.001	11775240
Unknown	164.8	0.0103084	10.3084			Unknown	824	0.0103084	~							0
By ethnicity						By ethnicity	79935	1
Non-Spanish-Hispanic-Latino	14606.6	0.913655	913.655			Non-Spanish-Hispanic-Latino	73033	0.913655	9.1	9	9.2	1	Reference			650322070
Spanish-Hispanic-Latino	1380.4	0.0863452	86.3452			Spanish-Hispanic-Latino	6902	0.0863452	9	8.8	9.2	0.9848	0.9593	1.0108	0.251	146366990
Total	15987	1	1000			Total	79935	1
						Abbreviations: Confidence interval (CI); Non-Hispanic (NH); United States (US)
						Note: Early stage is defined as localized/ regional based on merged summary stage variable developed by the National Cancer Institute
						# The rate ratio indicates that the rate is significantly different than the rate of the Reference (P<0.05).
						~Statistic could not be calculated.
						Source: National Program of Cancer Registries and Surveillance, Epidemiology and End Results Program SEER*Stat Database: NPCR and SEER Incidence - U.S. Cancer Statistics Public Use Research Database, 2021 Submission (2001-2019). United States Department of Health and Human Services, Centers for Disease Control and Prevention and National Cancer Institute. Released June 2022. Accessed at www.cdc.g…
Renal Cell Carcinoma (RCC)
Representative trial sample sizes						[Note: 5-year stabilized estimates] Counts and age-adjusted incidence rates of patients in the US diagnosed with invasive RCC* from 2015 to 2019, by race/ ethnicity
Race/ ethnicity	Annual US incidence (N)	(%)	Representative trial sample size (n)	Small sample size		Race/ ethnicity	Count	%	Rate	Lower CI	Upper CI	Rate Ratio	Ratio Lower CI	Ratio Upper CI	Ratio P-Value	Population
All stages						All stages
By race/ ethnicity						By race/ ethnicity
NH White	31672	0.731594	731.594			NH White	158360	0.731594	11.6	11.5	11.6	1	Reference			1002418996
NH Black	4842.2	0.11185	111.85			NH Black	24211	0.11185	11.4#	11.2	11.5	0.9821	0.9685	0.996	0.0114	212147875
Hispanic (All Races)	4956	0.114479	114.479			Hispanic (All Races)	24780	0.114479	11.3#	11.2	11.5	0.981	0.9674	0.9947	0.0067	289871306
NH Asian or Pacific Islander	1094.2	0.025275	25.275	§		NH Asian or Pacific Islander	5471	0.025275	5.4#	5.2	5.5	0.4639	0.4513	0.4768	<0.001	99993877
NH American Indian/Alaska Native	444.6	0.0102698	10.2698	§		NH American Indian/Alaska Native	2223	0.0102698	16.6#	15.9	17.4	1.4398	1.3781	1.5035	<0.001	13547479
NH unknown race	282.8	0.00653241	6.53241			NH unknown race	1414	0.00653241	~							0
By race						By race	216459	1
White	36212.4	0.836472	836.472			White	181062	0.836472	11.5	11.5	11.6	1	Reference			1260754377
Black	4941.8	0.114151	114.151			Black	24709	0.114151	11.1#	10.9	11.2	0.9598	0.9467	0.973	<0.001	228511675
Asian or Pacific Islander	1122.8	0.0259356	25.9356	§		Asian or Pacific Islander	5614	0.0259356	5.3#	5.2	5.5	0.4644	0.452	0.4772	<0.001	105235098
American Indian/Alaska Native	469.6	0.0108473	10.8473	§		American Indian/Alaska Native	2348	0.0108473	11.7	11.3	12.2	1.0193	0.9767	1.0633	0.3807	23478383
Unknown	545.2	0.0125936	12.5936			Unknown	2726	0.0125936	~							0
By ethnicity						By ethnicity	216459	1
Non-Spanish-Hispanic-Latino	38335.8	0.885521	885.521			Non-Spanish-Hispanic-Latino	191679	0.885521	11.3	11.2	11.3	1	Reference			1328108227
Spanish-Hispanic-Latino	4956	0.114479	114.479			Spanish-Hispanic-Latino	24780	0.114479	11.3	11.2	11.5	1.0073	0.9935	1.0212	0.3036	289871306
Total	43291.8	1	1000			Total	216459	1
Early stage						Early stage
By race/ ethnicity						By race/ ethnicity
NH White	28458.2	0.729196	729.196			NH White	142291	0.729196	10.5	10.4	10.5	1	Reference			1002418996
NH Black	4477.6	0.114731	114.731			NH Black	22388	0.114731	10.5	10.4	10.6	1.0047	0.9901	1.0194	0.531	212147875
Hispanic (All Races)	4450.2	0.114029	114.029			Hispanic (All Races)	22251	0.114029	10.1#	10	10.3	0.9695	0.9554	0.9838	<0.001	289871306
NH Asian or Pacific Islander	987.8	0.0253108	25.3108	§		NH Asian or Pacific Islander	4939	0.0253108	4.8#	4.7	5	0.4625	0.4493	0.4761	<0.001	99993877
NH American Indian/Alaska Native	398.6	0.0102135	10.2135	§		NH American Indian/Alaska Native	1993	0.0102135	14.9#	14.3	15.6	1.4302	1.3655	1.4972	<0.001	13547479
NH unknown race	254.4	0.0065186	6.5186			NH unknown race	1272	0.0065186	~							0
By race						By race	195134	1
White	32522.6	0.83334	833.34			White	162613	0.83334	10.4	10.3	10.4	1	Reference			1260754377
Black	4569.4	0.117084	117.084			Black	22847	0.117084	10.2#	10.1	10.4	0.9834	0.9694	0.9975	0.021	228511675
Asian or Pacific Islander	1013	0.0259565	25.9565	§		Asian or Pacific Islander	5065	0.0259565	4.8#	4.7	5	0.4635	0.4504	0.4769	<0.001	105235098
American Indian/Alaska Native	421	0.0107875	10.7875	§		American Indian/Alaska Native	2105	0.0107875	10.5	10	11	1.0107	0.9661	1.0568	0.6472	23478383
Unknown	500.8	0.0128322	12.8322			Unknown	2504	0.0128322	~							0
By ethnicity						By ethnicity	195134	1
Non-Spanish-Hispanic-Latino	34576.6	0.885971	885.971			Non-Spanish-Hispanic-Latino	172883	0.885971	10.2	10.2	10.3	1	Reference			1328108227
Spanish-Hispanic-Latino	4450.2	0.114029	114.029			Spanish-Hispanic-Latino	22251	0.114029	10.1	10	10.3	0.9932	0.9789	1.0077	0.3569	289871306
Total	39026.8	1	1000			Total	195134	1
De novo metastatic disease						De novo metastatic disease
By race/ ethnicity						By race/ ethnicity
NH White	2767.2	0.765689	765.689			NH White	13836	0.765689	1	0.9	1	1	Reference			1002418996
NH Black	283.4	0.0784173	78.4173			NH Black	1417	0.0784173	0.7#	0.6	0.7	0.6994	0.6604	0.7401	<0.001	212147875
Hispanic (All Races)	420.4	0.116325	116.325			Hispanic (All Races)	2102	0.116325	1	1	1	1.0477	0.9984	1.0988	0.058	289871306
NH Asian or Pacific Islander	92.4	0.0255672	25.5672	§		NH Asian or Pacific Islander	462	0.0255672	0.5#	0.4	0.5	0.4782	0.4341	0.5257	<0.001	99993877
NH American Indian/Alaska Native	37.6	0.010404	10.404	§		NH American Indian/Alaska Native	188	0.010404	1.4#	1.2	1.6	1.4309	1.2254	1.6614	<0.001	13547479
NH unknown race	<15	0.00359712	3.59712			NH unknown race	65	0.00359712	~							0
By race						By race	18070	1
White	3164	0.875484	875.484			White	15820	0.875484	1	0.9	1	1	Reference			1260754377
Black	290	0.0802435	80.2435			Black	1450	0.0802435	0.7#	0.6	0.7	0.6784	0.6412	0.7171	<0.001	228511675
Asian or Pacific Islander	95.6	0.0264527	26.4527	§		Asian or Pacific Islander	478	0.0264527	0.5#	0.4	0.5	0.4782	0.4348	0.5247	<0.001	105235098
American Indian/Alaska Native	39.8	0.0110127	11.0127	§		American Indian/Alaska Native	199	0.0110127	1	0.9	1.2	1.0423	0.8953	1.2059	0.5996	23478383
Unknown	24.6	0.00680686	6.80686			Unknown	123	0.00680686	~							0
By ethnicity						By ethnicity	18070	1
Non-Spanish-Hispanic-Latino	3193.6	0.883675	883.675			Non-Spanish-Hispanic-Latino	15968	0.883675	0.9	0.9	0.9	1	Reference			1328108227
Spanish-Hispanic-Latino	420.4	0.116325	116.325			Spanish-Hispanic-Latino	2102	0.116325	1.0#	1	1	1.1146	1.0626	1.1684	<0.001	289871306
Total	3614	1	1000			Total	18070	1
						Abbreviations: Confidence interval (CI); Non-Hispanic (NH); United States (US); Renal Cell Carcinoma (RCC)
						*RCC defined as International Classification of Diseases for Oncology, 3rd edition (ICD-O-3) primary site = C64.9, C65.9 and histologic type = 8260, 8310, 8317
						Note: Early stage is defined as localized/ regional based on merged summary stage variable developed by the National Cancer Institute
						# The rate ratio indicates that the rate is significantly different than the rate of the Reference (P<0.05).
						~Statistic could not be calculated.
						Source: National Program of Cancer Registries and Surveillance, Epidemiology and End Results Program SEER*Stat Database: NPCR and SEER Incidence - U.S. Cancer Statistics Public Use Research Database, 2021 Submission (2001-2019). United States Department of Health and Human Services, Centers for Disease Control and Prevention and National Cancer Institute. Released June 2022. Accessed at www.cdc.g…
Squamous cell carcinoma of the head and neck (SCCHN)
Representative trial sample sizes						[Note: 5-year stabilized estimates] Counts and age-adjusted incidence rates of patients in the US diagnosed with invasive SCCHN* from 2015 to 2019, by race/ ethnicity
Race/ ethnicity	Annual US incidence (N)	(%)	Representative trial sample size (n)	Small sample size		Race/ ethnicity	Count	%	Rate	Lower CI	Upper CI	Rate Ratio	Ratio Lower CI	Ratio Upper CI	Ratio P-Value	Population
All stages						All stages
By race/ ethnicity						By race/ ethnicity
NH White	40618.4	0.80888	808.88			NH White	203092	0.80888	14.1	14	14.1	1	Reference			1002418996
NH Black	4418.4	0.0879886	87.9886			NH Black	22092	0.0879886	10.2#	10.1	10.3	0.7262	0.7158	0.7367	<0.001	212147875
Hispanic (All Races)	3056	0.0608576	60.8576			Hispanic (All Races)	15280	0.0608576	7.5#	7.4	7.6	0.5353	0.5262	0.5446	<0.001	289871306
NH Asian or Pacific Islander	1374.2	0.027366	27.366	§		NH Asian or Pacific Islander	6871	0.027366	6.8#	6.6	7	0.4845	0.4727	0.4965	<0.001	99993877
NH American Indian/Alaska Native	316.4	0.00630083	6.30083	§		NH American Indian/Alaska Native	1582	0.00630083	11.5#	10.9	12.1	0.8156	0.7742	0.8587	<0.001	13547479
NH unknown race	432.2	0.00860689	8.60689			NH unknown race	2161	0.00860689	~							0
By race						By race	251078	1
White	43412	0.864512	864.512			White	217060	0.864512	13.2	13.1	13.2	1	Reference			1260754377
Black	4511.8	0.0898486	89.8486			Black	22559	0.0898486	10.0#	9.8	10.1	0.7574	0.7467	0.7682	<0.001	228511675
Asian or Pacific Islander	1396.2	0.0278041	27.8041	§		Asian or Pacific Islander	6981	0.0278041	6.7#	6.6	6.9	0.5103	0.498	0.5228	<0.001	105235098
American Indian/Alaska Native	329	0.00655175	6.55175	§		American Indian/Alaska Native	1645	0.00655175	8.3#	7.9	8.7	0.6312	0.5995	0.6642	<0.001	23478383
Unknown	566.6	0.0112833	11.2833			Unknown	2833	0.0112833	~							0
By ethnicity						By ethnicity	251078	1
Non-Spanish-Hispanic-Latino	47159.6	0.939142	939.142			Non-Spanish-Hispanic-Latino	235798	0.939142	13.3	13.2	13.3	1	Reference			1328108227
Spanish-Hispanic-Latino	3056	0.0608576	60.8576			Spanish-Hispanic-Latino	15280	0.0608576	7.5#	7.4	7.6	0.5672	0.5576	0.577	<0.001	289871306
Total	50215.6	1	1000			Total	251078	1
Early stage						Early stage
By race/ ethnicity						By race/ ethnicity
NH White	34233	0.820601	820.601			NH White	171165	0.820601	11.9	11.8	11.9	1	Reference			1002418996
NH Black	3444	0.0825563	82.5563			NH Black	17220	0.0825563	8.0#	7.8	8.1	0.6701	0.6593	0.6811	<0.001	212147875
Hispanic (All Races)	2437.8	0.0584366	58.4366			Hispanic (All Races)	12189	0.0584366	6.0#	5.9	6.1	0.5031	0.4936	0.5129	<0.001	289871306
NH Asian or Pacific Islander	1086	0.0260326	26.0326	§		NH Asian or Pacific Islander	5430	0.0260326	5.4#	5.2	5.5	0.4529	0.4406	0.4656	<0.001	99993877
NH American Indian/Alaska Native	250	0.00599276	5.99276	§		NH American Indian/Alaska Native	1250	0.00599276	9.1#	8.5	9.6	0.7633	0.7198	0.8088	<0.001	13547479
NH unknown race	266.2	0.00638109	6.38109			NH unknown race	1331	0.00638109	~							0
By race						By race	208585	1
White	36463.8	0.874075	874.075			White	182319	0.874075	11.1	11	11.1	1	Reference			1260754377
Black	3516.6	0.0842966	84.2966			Black	17583	0.0842966	7.8#	7.7	7.9	0.7018	0.6906	0.7131	<0.001	228511675
Asian or Pacific Islander	1103.6	0.0264544	26.4544	§		Asian or Pacific Islander	5518	0.0264544	5.3#	5.2	5.5	0.4791	0.4661	0.4923	<0.001	105235098
American Indian/Alaska Native	260	0.00623247	6.23247	§		American Indian/Alaska Native	1300	0.00623247	6.6#	6.2	7	0.5928	0.5593	0.6277	<0.001	23478383
Unknown	373	0.0089412	8.9412			Unknown	1865	0.0089412	~							0
By ethnicity						By ethnicity	208585	1
Non-Spanish-Hispanic-Latino	39279.2	0.941563	941.563			Non-Spanish-Hispanic-Latino	196396	0.941563	11.1	11	11.1	1	Reference			1328108227
Spanish-Hispanic-Latino	2437.8	0.0584366	58.4366			Spanish-Hispanic-Latino	12189	0.0584366	6.0#	5.9	6.1	0.54	0.5298	0.5504	<0.001	289871306
Total	41717	1	1000			Total	208585	1
De novo metastatic disease						De novo metastatic disease
By race/ ethnicity						By race/ ethnicity
NH White	4167	0.747685	747.685			NH White	20835	0.747685	1.4	1.4	1.4	1	Reference			1002418996
NH Black	756.2	0.135685	135.685			NH Black	3781	0.135685	1.7#	1.7	1.8	1.2119	1.169	1.2561	<0.001	212147875
Hispanic (All Races)	387.6	0.0695471	69.5471			Hispanic (All Races)	1938	0.0695471	1.0#	0.9	1	0.6681	0.6362	0.7012	<0.001	289871306
NH Asian or Pacific Islander	201	0.0360655	36.0655	§		NH Asian or Pacific Islander	1005	0.0360655	1.0#	0.9	1.1	0.692	0.6482	0.7382	<0.001	99993877
NH American Indian/Alaska Native	45.2	0.00811024	8.11024	§		NH American Indian/Alaska Native	226	0.00811024	1.6	1.4	1.8	1.122	0.9743	1.286	0.1094	13547479
NH unknown race	16.2	0.00290677	2.90677			NH unknown race	81	0.00290677	~							0
By race						By race	27866	1
White	4521.2	0.81124	811.24			White	22606	0.81124	1.4	1.3	1.4	1	Reference			1260754377
Black	772.2	0.138556	138.556			Black	3861	0.138556	1.7#	1.6	1.7	1.2445	1.2012	1.2891	<0.001	228511675
Asian or Pacific Islander	204.2	0.0366396	36.6396	§		Asian or Pacific Islander	1021	0.0366396	1.0#	0.9	1	0.7175	0.6725	0.7649	<0.001	105235098
American Indian/Alaska Native	46.8	0.00839733	8.39733	§		American Indian/Alaska Native	234	0.00839733	1.1#	1	1.3	0.8408	0.7313	0.9619	0.0106	23478383
Unknown	28.8	0.00516759	5.16759			Unknown	144	0.00516759	~							0
By ethnicity						By ethnicity	27866	1
Non-Spanish-Hispanic-Latino	5185.6	0.930453	930.453			Non-Spanish-Hispanic-Latino	25928	0.930453	1.4	1.4	1.5	1	Reference			1328108227
Spanish-Hispanic-Latino	387.6	0.0695471	69.5471			Spanish-Hispanic-Latino	1938	0.0695471	1.0#	0.9	1	0.659	0.6277	0.6913	<0.001	289871306
Total	5573.2	1	1000			Total	27866	1
						Abbreviations: Confidence interval (CI); Non-Hispanic (NH); Squamous cell carcinoma of the head and neck (SCCHN); United States (US)
						Note: Early stage is defined as localized/ regional based on merged summary stage variable developed by the National Cancer Institute
						# The rate ratio indicates that the rate is significantly different than the rate of the Reference (P<0.05).
						~Statistic could not be calculated.
						Source: National Program of Cancer Registries and Surveillance, Epidemiology and End Results Program SEER*Stat Database: NPCR and SEER Incidence - U.S. Cancer Statistics Public Use Research Database, 2021 Submission (2001-2019). United States Department of Health and Human Services, Centers for Disease Control and Prevention and National Cancer Institute. Released June 2022. Accessed at www.cdc.g…
Thyroid cancer
Representative trial sample sizes						[Note: 5-year stabilized estimates] Counts and age-adjusted incidence rates of patients in the US diagnosed with invasive thyroid cancer from 2015 to 2019, by race/ ethnicity
Race/ ethnicity	Annual US incidence (N)	(%)	Representative trial sample size (n)	Small sample size		Race/ ethnicity	Count	%	Rate	Lower CI	Upper CI	Rate Ratio	Ratio Lower CI	Ratio Upper CI	Ratio P-Value	Population
All stages						All stages
By race/ ethnicity						By race/ ethnicity
NH White	32725	0.692903	692.903			NH White	163625	0.692903	14.7	14.6	14.8	1	Reference			1002418996
NH Black	3496.8	0.0740396	74.0396			NH Black	17484	0.0740396	8.5#	8.3	8.6	0.5754	0.5662	0.5847	<0.001	212147875
Hispanic (All Races)	6888.4	0.145852	145.852			Hispanic (All Races)	34442	0.145852	13.7#	13.6	13.9	0.9332	0.922	0.9445	<0.001	289871306
NH Asian or Pacific Islander	3166.4	0.0670438	67.0438			NH Asian or Pacific Islander	15832	0.0670438	15.2#	14.9	15.4	1.0311	1.0141	1.0483	0.0003	99993877
NH American Indian/Alaska Native	317.8	0.00672895	6.72895	§		NH American Indian/Alaska Native	1589	0.00672895	12.3#	11.7	12.9	0.8339	0.7921	0.8774	<0.001	13547479
NH unknown race	634.4	0.0134325	13.4325			NH unknown race	3172	0.0134325	~							0
By race						By race	236144	1
White	38947	0.824645	824.645			White	194735	0.824645	14.4	14.3	14.5	1	Reference			1260754377
Black	3645.6	0.0771902	77.1902			Black	18228	0.0771902	8.3#	8.2	8.5	0.5789	0.57	0.588	<0.001	228511675
Asian or Pacific Islander	3219.6	0.0681703	68.1703			Asian or Pacific Islander	16098	0.0681703	14.8#	14.6	15.1	1.0311	1.0143	1.048	0.0002	105235098
American Indian/Alaska Native	341.6	0.00723287	7.23287	§		American Indian/Alaska Native	1708	0.00723287	8.1#	7.7	8.5	0.5614	0.5342	0.5897	<0.001	23478383
Unknown	1075	0.0227615	22.7615			Unknown	5375	0.0227615	~							0
By ethnicity						By ethnicity	236144	1
Non-Spanish-Hispanic-Latino	40340.4	0.854148	854.148			Non-Spanish-Hispanic-Latino	201702	0.854148	13.9	13.9	14	1	Reference			1328108227
Spanish-Hispanic-Latino	6888.4	0.145852	145.852			Spanish-Hispanic-Latino	34442	0.145852	13.7#	13.6	13.9	0.9842	0.9726	0.9959	0.0081	289871306
Total	47228.8	1	1000			Total	236144	1
Early stage						Early stage
By race/ ethnicity						By race/ ethnicity
NH White	30924.6	0.697461	697.461			NH White	154623	0.697461	14	13.9	14.1	1	Reference			1002418996
NH Black	3222.4	0.0726768	72.6768			NH Black	16112	0.0726768	7.8#	7.6	7.9	0.5551	0.5459	0.5644	<0.001	212147875
Hispanic (All Races)	6400.8	0.144361	144.361			Hispanic (All Races)	32004	0.144361	12.6#	12.5	12.8	0.9016	0.8904	0.9129	<0.001	289871306
NH Asian or Pacific Islander	2967.2	0.0669211	66.9211			NH Asian or Pacific Islander	14836	0.0669211	14.2	13.9	14.4	1.0126	0.9954	1.0301	0.1526	99993877
NH American Indian/Alaska Native	286.2	0.00645484	6.45484	§		NH American Indian/Alaska Native	1431	0.00645484	11.0#	10.4	11.6	0.7875	0.7459	0.8308	<0.001	13547479
NH unknown race	537.6	0.0121248	12.1248			NH unknown race	2688	0.0121248	~							0
By race						By race	221694	1
White	36714.2	0.828038	828.038			White	183571	0.828038	13.6	13.6	13.7	1	Reference			1260754377
Black	3360.8	0.0757982	75.7982			Black	16804	0.0757982	7.7#	7.5	7.8	0.5609	0.5518	0.57	<0.001	228511675
Asian or Pacific Islander	3015.2	0.0680036	68.0036			Asian or Pacific Islander	15076	0.0680036	13.9	13.6	14.1	1.016	0.999	1.0332	0.0658	105235098
American Indian/Alaska Native	308.4	0.00695553	6.95553	§		American Indian/Alaska Native	1542	0.00695553	7.2#	6.9	7.6	0.5307	0.5036	0.5588	<0.001	23478383
Unknown	940.2	0.0212049	21.2049			Unknown	4701	0.0212049	~							0
By ethnicity						By ethnicity	221694	1
Non-Spanish-Hispanic-Latino	37938	0.855639	855.639			Non-Spanish-Hispanic-Latino	189690	0.855639	13.2	13.1	13.2	1	Reference			1328108227
Spanish-Hispanic-Latino	6400.8	0.144361	144.361			Spanish-Hispanic-Latino	32004	0.144361	12.6#	12.5	12.8	0.9569	0.9453	0.9687	<0.001	289871306
Total	44338.8	1	1000			Total	221694	1
De novo metastatic disease						De novo metastatic disease
By race/ ethnicity						By race/ ethnicity
NH White	932.4	0.64714	647.14			NH White	4662	0.64714	0.3	0.3	0.4	1	Reference			1002418996
NH Black	157.8	0.109522	109.522			NH Black	789	0.109522	0.4#	0.4	0.4	1.1718	1.0823	1.2671	0.0001	212147875
Hispanic (All Races)	230.6	0.16005	160.05			Hispanic (All Races)	1153	0.16005	0.6#	0.5	0.6	1.6119	1.5048	1.725	<0.001	289871306
NH Asian or Pacific Islander	101.6	0.0705164	70.5164			NH Asian or Pacific Islander	508	0.0705164	0.5#	0.5	0.6	1.5048	1.3675	1.6528	<0.001	99993877
NH American Indian/Alaska Native	11.2	0.00777346	7.77346	§		NH American Indian/Alaska Native	56	0.00777346	0.4	0.3	0.6	1.2788	0.9535	1.6786	0.0996	13547479
NH unknown race	7.2	0.00499722	4.99722			NH unknown race	36	0.00499722	~							0
By race						By race	7204	1
White	1144.2	0.794142	794.142			White	5721	0.794142	0.4	0.4	0.4	1	Reference			1260754377
Black	162.2	0.112576	112.576			Black	811	0.112576	0.4	0.4	0.4	1.0642	0.9851	1.1483	0.1143	228511675
Asian or Pacific Islander	105	0.0728762	72.8762			Asian or Pacific Islander	525	0.0728762	0.5#	0.5	0.6	1.404	1.279	1.5383	<0.001	105235098
American Indian/Alaska Native	12.2	0.00846752	8.46752	§		American Indian/Alaska Native	61	0.00846752	0.3	0.2	0.4	0.8869	0.6679	1.152	0.4002	23478383
Unknown	17.2	0.0119378	11.9378			Unknown	86	0.0119378	~							0
By ethnicity						By ethnicity	7204	1
Non-Spanish-Hispanic-Latino	1210.2	0.83995	839.95			Non-Spanish-Hispanic-Latino	6051	0.83995	0.4	0.4	0.4	1	Reference			1328108227
Spanish-Hispanic-Latino	230.6	0.16005	160.05			Spanish-Hispanic-Latino	1153	0.16005	0.6#	0.5	0.6	1.5298	1.4306	1.6343	<0.001	289871306
Total	1440.8	1	1000			Total	7204	1
						Abbreviations: Confidence interval (CI); Non-Hispanic (NH); United States (US)
						Note: Early stage is defined as localized/ regional based on merged summary stage variable developed by the National Cancer Institute
						# The rate ratio indicates that the rate is significantly different than the rate of the Reference (P<0.05).
						~Statistic could not be calculated.
						Source: National Program of Cancer Registries and Surveillance, Epidemiology and End Results Program SEER*Stat Database: NPCR and SEER Incidence - U.S. Cancer Statistics Public Use Research Database, 2021 Submission (2001-2019). United States Department of Health and Human Services, Centers for Disease Control and Prevention and National Cancer Institute. Released June 2022. Accessed at www.cdc.g…

## Sheet: Oncology zeroed
		2020 Census Data	Female
	Non-Hispanic White	191697647	9.71657e+07
	Non-Hispanic Black	39940338	2.08259e+07
	Non-Hispanic Asian and Pacific Islander Alone	20240737	1.05995e+07
	Non-Hispanic American Indian and Alaska Native Alone	2251699	1.13233e+06
	Non-Hispanic Other	1689833	825202
	Non-Hispanic Multiple	13548983	6.79035e+06
	White (Including Hispanic)	229960813	116296280
	Black (Including Hispanic)	41227384	21496987
	Hispanic (of Any Race)	62080044	3.07436e+07
	Not Hispanic	269369237	1.37339e+08
	ACUTE MYELOID LUKEMIA													CHECK		Race/Ethnicity (Prevalence)	Expected Prevalent Patients (n)	Expected Prevalent Patients (%)			CHECK		Race/Ethnicity (Incidence)	Expected Incident Patients (n)	Expected Incident Patients (%)
	POPULATION INFO		INCIDENCE					PREVALENCE						0							0
	Race/Ethnicity	U.S. Population	Incidence / 100K	Expected Incident Patients (n)	Expected Incident Patients (%)	Proportional Incidence	Ratio of Proportional Incidence (Minority: Non-Hispanic White)	Prevalence / 100K	Expected Prevalent Patients (n)	Expected Prevalent Patients (%)	Proportional Prevalence	Ratio of Proportional Prevalence (Minority: Non-Hispanic White)		0	2	Non-Hispanic White					0	2	Non-Hispanic White
	Non-Hispanic White													0	3	Non-Hispanic Black				Analysis EXCLUDES Hispanic population of each race	0	3	Non-Hispanic Black
	Non-Hispanic Black													0	4	Non-Hispanic Asian and Pacific Islander Alone					0	4	Non-Hispanic Asian and Pacific Islander Alone
	Non-Hispanic Asian and Pacific Islander Alone													0	5	Non-Hispanic American Indian and Alaska Native Alone					0	5	Non-Hispanic American Indian and Alaska Native Alone
	Non-Hispanic American Indian and Alaska Native Alone													0	8	Hispanic (of Any Race)					0	8	Hispanic (of Any Race)
	Non-Hispanic Other
	Non-Hispanic Multiple													0	10	White (Including Hispanic)					0	10	White (Including Hispanic)
	Hispanic (of Any Race)													0	11	Black (Including Hispanic)				Analysis INCLUDES Hispanic population of each race	0	11	Black (Including Hispanic)
	Not Hispanic													0	0.899891	Asian / OPI*					0	0.899891	Asian / OPI*
	White (Including Hispanic)													0	0.100109	American Indian / Alaska Native*					0	0.100109	American Indian / Alaska Native*
	Black (Including Hispanic)
	SEER AML Incidence							SEER AML Prevalence
	BREAST CANCER													CHECK		Race/Ethnicity (Prevalence)	Expected Prevalent Patients (n)	Expected Prevalent Patients (%)			CHECK		Race/Ethnicity (Incidence)	Expected Incident Patients (n)	Expected Incident Patients (%)
	POPULATION INFO		INCIDENCE					PREVALENCE						0							0
	Race/Ethnicity	U.S. Population	Incidence / 100K	Expected Incident Patients (n)	Expected Incident Patients (%)	Proportional Incidence	Ratio of Proportional Incidence (Minority: Non-Hispanic White)	Prevalence / 100K	Expected Prevalent Patients (n)	Expected Prevalent Patients (%)	Proportional Prevalence	Ratio of Proportional Prevalence (Minority: Non-Hispanic White)		0	2	Non-Hispanic White					0	2	Non-Hispanic White
	Non-Hispanic White													0	3	Non-Hispanic Black					0	3	Non-Hispanic Black
	Non-Hispanic Black													0	4	Non-Hispanic Asian and Pacific Islander Alone					0	4	Non-Hispanic Asian and Pacific Islander Alone
	Non-Hispanic Asian and Pacific Islander Alone													0	5	Non-Hispanic American Indian and Alaska Native Alone					0	5	Non-Hispanic American Indian and Alaska Native Alone
	Non-Hispanic American Indian and Alaska Native Alone													0	8	Hispanic (of Any Race)					0	8	Hispanic (of Any Race)
	Non-Hispanic Other
	Non-Hispanic Multiple													0	10	White (Including Hispanic)					0	10	White (Including Hispanic)
	Hispanic (of Any Race)													0	11	Black (Including Hispanic)					0	11	Black (Including Hispanic)
	Not Hispanic													0	0.899891	Asian / OPI*					0	0.899891	Asian / OPI*
	White (Including Hispanic)													0	0.100109	Americna Indian / Alaska Native*					0	0.100109	Americna Indian / Alaska Native*
	Black (Including Hispanic)
	SEER Breast Cancer Incidence							SEER Breast Cancer Prevalence
	HR- / HER2- BREAST CANCER													CHECK		Race/Ethnicity (Prevalence)	Expected Prevalent Patients (n)	Expected Prevalent Patients (%)			CHECK		Race/Ethnicity (Incidence)	Expected Incident Patients (n)	Expected Incident Patients (%)
	POPULATION INFO		INCIDENCE					PREVALENCE						0							0
	Race/Ethnicity	U.S. Population	Incidence / 100K	Expected Incident Patients (n)	Expected Incident Patients (%)	Proportional Incidence	Ratio of Proportional Incidence (Minority: Non-Hispanic White)	Prevalence / 100K	Expected Prevalent Patients (n)	Expected Prevalent Patients (%)	Proportional Prevalence	Ratio of Proportional Prevalence (Minority: Non-Hispanic White)		0	2	Non-Hispanic White					0	2	Non-Hispanic White
	Non-Hispanic White													0	3	Non-Hispanic Black					0	3	Non-Hispanic Black
	Non-Hispanic Black													0	4	Non-Hispanic Asian and Pacific Islander Alone					0	4	Non-Hispanic Asian and Pacific Islander Alone
	Non-Hispanic Asian and Pacific Islander Alone													0	5	Non-Hispanic American Indian and Alaska Native Alone					0	5	Non-Hispanic American Indian and Alaska Native Alone
	Non-Hispanic American Indian and Alaska Native Alone													0	8	Hispanic (of Any Race)					0	8	Hispanic (of Any Race)
	Non-Hispanic Other
	Non-Hispanic Multiple													0	10	White (Including Hispanic)					0	10	White (Including Hispanic)
	Hispanic (of Any Race)													0	11	Black (Including Hispanic)					0	11	Black (Including Hispanic)
	Not Hispanic													0	0.899891	Asian / OPI*					0	0.899891	Asian / OPI*
	White (Including Hispanic)													0	0.100109	Americna Indian / Alaska Native*					0	0.100109	Americna Indian / Alaska Native*
	Black (Including Hispanic)
	SEER Breast Cancer: HR-/HER2- Incidence							SEER Breast Cancer: HR-/HER2- Prevalence
	CHRONIC LYMPHOCYTIC LEUKEMIA (MALE)													CHECK		Race/Ethnicity (Prevalence)	Expected Prevalent Patients (n)	Expected Prevalent Patients (%)			CHECK		Race/Ethnicity (Incidence)	Expected Incident Patients (n)	Expected Incident Patients (%)
	POPULATION INFO		INCIDENCE					PREVALENCE						0							0
	Race/Ethnicity	U.S. Population	Incidence / 100K	Expected Incident Patients (n)	Expected Incident Patients (%)	Proportional Incidence	Ratio of Proportional Incidence (Minority: Non-Hispanic White)	Prevalence / 100K	Expected Prevalent Patients (n)	Expected Prevalent Patients (%)	Proportional Prevalence	Ratio of Proportional Prevalence (Minority: Non-Hispanic White)		0	2	Non-Hispanic White					0	2	Non-Hispanic White
	Non-Hispanic White													0	3	Non-Hispanic Black					0	3	Non-Hispanic Black
	Non-Hispanic Black													0	4	Non-Hispanic Asian and Pacific Islander Alone					0	4	Non-Hispanic Asian and Pacific Islander Alone
	Non-Hispanic Asian and Pacific Islander Alone													0	5	Non-Hispanic American Indian and Alaska Native Alone					0	5	Non-Hispanic American Indian and Alaska Native Alone
	Non-Hispanic American Indian and Alaska Native Alone													0	8	Hispanic (of Any Race)					0	8	Hispanic (of Any Race)
	Non-Hispanic Other
	Non-Hispanic Multiple													0	10	White (Including Hispanic)					0	10	White (Including Hispanic)
	Hispanic (of Any Race)													0	11	Black (Including Hispanic)					0	11	Black (Including Hispanic)
	Not Hispanic													0	0.899891	Asian / OPI*					0	0.899891	Asian / OPI*
	White (Including Hispanic)													0	0.100109	Americna Indian / Alaska Native*					0	0.100109	Americna Indian / Alaska Native*
	Black (Including Hispanic)
	SEER CLL Incidence							SEER CLL Prevalence - Male
	CHRONIC LYMPHOCYTIC LEUKEMIA (FEMALE)													CHECK		Race/Ethnicity (Prevalence)	Expected Prevalent Patients (n)	Expected Prevalent Patients (%)			CHECK		Race/Ethnicity (Incidence)	Expected Incident Patients (n)	Expected Incident Patients (%)
	POPULATION INFO		INCIDENCE					PREVALENCE						0							0
	Race/Ethnicity	U.S. Population	Incidence / 100K	Expected Incident Patients (n)	Expected Incident Patients (%)	Proportional Incidence	Ratio of Proportional Incidence (Minority: Non-Hispanic White)	Prevalence / 100K	Expected Prevalent Patients (n)	Expected Prevalent Patients (%)	Proportional Prevalence	Ratio of Proportional Prevalence (Minority: Non-Hispanic White)		0	2	Non-Hispanic White					0	2	Non-Hispanic White
	Non-Hispanic White													0	3	Non-Hispanic Black					0	3	Non-Hispanic Black
	Non-Hispanic Black													0	4	Non-Hispanic Asian and Pacific Islander Alone					0	4	Non-Hispanic Asian and Pacific Islander Alone
	Non-Hispanic Asian and Pacific Islander Alone													0	5	Non-Hispanic American Indian and Alaska Native Alone					0	5	Non-Hispanic American Indian and Alaska Native Alone
	Non-Hispanic American Indian and Alaska Native Alone													0	8	Hispanic (of Any Race)					0	8	Hispanic (of Any Race)
	Non-Hispanic Other
	Non-Hispanic Multiple													0	10	White (Including Hispanic)					0	10	White (Including Hispanic)
	Hispanic (of Any Race)													0	11	Black (Including Hispanic)					0	11	Black (Including Hispanic)
	Not Hispanic													0	0.899891	Asian / OPI*					0	0.899891	Asian / OPI*
	White (Including Hispanic)													0	0.100109	Americna Indian / Alaska Native*					0	0.100109	Americna Indian / Alaska Native*
	Black (Including Hispanic)
	SEER CLL Incidence							SEER CLL Prevalence - Female
	COLORECTAL CANCER													CHECK		Race/Ethnicity (Prevalence)	Expected Prevalent Patients (n)	Expected Prevalent Patients (%)			CHECK		Race/Ethnicity (Incidence)	Expected Incident Patients (n)	Expected Incident Patients (%)
	POPULATION INFO		INCIDENCE					PREVALENCE						0							0
	Race/Ethnicity	U.S. Population	Incidence / 100K	Expected Incident Patients (n)	Expected Incident Patients (%)	Proportional Incidence	Ratio of Proportional Incidence (Minority: Non-Hispanic White)	Prevalence / 100K	Expected Prevalent Patients (n)	Expected Prevalent Patients (%)	Proportional Prevalence	Ratio of Proportional Prevalence (Minority: Non-Hispanic White)		0	2	Non-Hispanic White					0	2	Non-Hispanic White
	Non-Hispanic White													0	3	Non-Hispanic Black					0	3	Non-Hispanic Black
	Non-Hispanic Black													0	4	Non-Hispanic Asian and Pacific Islander Alone					0	4	Non-Hispanic Asian and Pacific Islander Alone
	Non-Hispanic Asian and Pacific Islander Alone													0	5	Non-Hispanic American Indian and Alaska Native Alone					0	5	Non-Hispanic American Indian and Alaska Native Alone
	Non-Hispanic American Indian and Alaska Native Alone													0	8	Hispanic (of Any Race)					0	8	Hispanic (of Any Race)
	Non-Hispanic Other
	Non-Hispanic Multiple													0	10	White (Including Hispanic)					0	10	White (Including Hispanic)
	Hispanic (of Any Race)													0	11	Black (Including Hispanic)					0	11	Black (Including Hispanic)
	Not Hispanic													0	0.899891	Asian / OPI*					0	0.899891	Asian / OPI*
	White (Including Hispanic)													0	0.100109	Americna Indian / Alaska Native*					0	0.100109	Americna Indian / Alaska Native*
	Black (Including Hispanic)
	SEER Colorectal Cancer Incidence							SEER Colorectal Cancer Prevalence
	HEAD AND NECK SQUAMOUS CELL CARCINOMA (HNSCC)													CHECK		Race/Ethnicity (Prevalence)	Expected Prevalent Patients (n)	Expected Prevalent Patients (%)			CHECK		Race/Ethnicity (Incidence)	Expected Incident Patients (n)	Expected Incident Patients (%)
	POPULATION INFO		INCIDENCE					PREVALENCE						0							0
	Race/Ethnicity	U.S. Population	Incidence / 100K	Expected Incident Patients (n)	Expected Incident Patients (%)	Proportional Incidence	Ratio of Proportional Incidence (Minority: Non-Hispanic White)	Prevalence / 100K	Expected Prevalent Patients (n)	Expected Prevalent Patients (%)	Proportional Prevalence	Ratio of Proportional Prevalence (Minority: Non-Hispanic White)		0	2	Non-Hispanic White					0	2	Non-Hispanic White
	Non-Hispanic White													0	3	Non-Hispanic Black					0	3	Non-Hispanic Black
	Non-Hispanic Black													0	4	Non-Hispanic Asian and Pacific Islander Alone					0	4	Non-Hispanic Asian and Pacific Islander Alone
	Non-Hispanic Asian and Pacific Islander Alone													0	5	Non-Hispanic American Indian and Alaska Native Alone					0	5	Non-Hispanic American Indian and Alaska Native Alone
	Non-Hispanic American Indian and Alaska Native Alone													0	8	Hispanic (of Any Race)					0	8	Hispanic (of Any Race)
	Non-Hispanic Other
	Non-Hispanic Multiple													0	10	White (Including Hispanic)					0	10	White (Including Hispanic)
	Hispanic (of Any Race)													0	11	Black (Including Hispanic)					0	11	Black (Including Hispanic)
	Not Hispanic													0	0.899891	Asian / OPI*					0	0.899891	Asian / OPI*
	White (Including Hispanic)													0	0.100109	Americna Indian / Alaska Native*					0	0.100109	Americna Indian / Alaska Native*
	Black (Including Hispanic)
	SEER H&N Incidence							SEER H&N Prevalence
	HEPATOCELLULAR CARCINOMA													CHECK		Race/Ethnicity (Prevalence)	Expected Prevalent Patients (n)	Expected Prevalent Patients (%)			CHECK		Race/Ethnicity (Incidence)	Expected Incident Patients (n)	Expected Incident Patients (%)
	POPULATION INFO		INCIDENCE					PREVALENCE						0							0
	Race/Ethnicity	U.S. Population	Incidence / 100K	Expected Incident Patients (n)	Expected Incident Patients (%)	Proportional Incidence	Ratio of Proportional Incidence (Minority: Non-Hispanic White)	Prevalence / 100K	Expected Prevalent Patients (n)	Expected Prevalent Patients (%)	Proportional Prevalence	Ratio of Proportional Prevalence (Minority: Non-Hispanic White)		0	2	Non-Hispanic White					0	2	Non-Hispanic White
	Non-Hispanic White													0	3	Non-Hispanic Black					0	3	Non-Hispanic Black
	Non-Hispanic Black													0	4	Non-Hispanic Asian and Pacific Islander Alone					0	4	Non-Hispanic Asian and Pacific Islander Alone
	Non-Hispanic Asian and Pacific Islander Alone													0	5	Non-Hispanic American Indian and Alaska Native Alone					0	5	Non-Hispanic American Indian and Alaska Native Alone
	Non-Hispanic American Indian and Alaska Native Alone													0	8	Hispanic (of Any Race)					0	8	Hispanic (of Any Race)
	Non-Hispanic Other
	Non-Hispanic Multiple													0	10	White (Including Hispanic)					0	10	White (Including Hispanic)
	Hispanic (of Any Race)													0	11	Black (Including Hispanic)					0	11	Black (Including Hispanic)
	Not Hispanic													0	0.899891	Asian / OPI*					0	0.899891	Asian / OPI*
	White (Including Hispanic)													0	0.100109	Americna Indian / Alaska Native*					0	0.100109	Americna Indian / Alaska Native*
	Black (Including Hispanic)
	SEER HCC Incidence							SEER HCC Prevalence
	MELANOMA													CHECK		Race/Ethnicity (Prevalence)	Expected Prevalent Patients (n)	Expected Prevalent Patients (%)			CHECK		Race/Ethnicity (Incidence)	Expected Incident Patients (n)	Expected Incident Patients (%)
	POPULATION INFO		INCIDENCE					PREVALENCE						0							0
	Race/Ethnicity	U.S. Population	Incidence / 100K	Expected Incident Patients (n)	Expected Incident Patients (%)	Proportional Incidence	Ratio of Proportional Incidence (Minority: Non-Hispanic White)	Prevalence / 100K	Expected Prevalent Patients (n)	Expected Prevalent Patients (%)	Proportional Prevalence	Ratio of Proportional Prevalence (Minority: Non-Hispanic White)		0	2	Non-Hispanic White					0	2	Non-Hispanic White
	Non-Hispanic White													0	3	Non-Hispanic Black					0	3	Non-Hispanic Black
	Non-Hispanic Black													0	4	Non-Hispanic Asian and Pacific Islander Alone					0	4	Non-Hispanic Asian and Pacific Islander Alone
	Non-Hispanic Asian and Pacific Islander Alone													0	5	Non-Hispanic American Indian and Alaska Native Alone					0	5	Non-Hispanic American Indian and Alaska Native Alone
	Non-Hispanic American Indian and Alaska Native Alone													0	8	Hispanic (of Any Race)					0	8	Hispanic (of Any Race)
	Non-Hispanic Other
	Non-Hispanic Multiple													0	10	White (Including Hispanic)					0	10	White (Including Hispanic)
	Hispanic (of Any Race)													0	11	Black (Including Hispanic)					0	11	Black (Including Hispanic)
	Not Hispanic													0	0.899891	Asian / OPI*					0	0.899891	Asian / OPI*
	White (Including Hispanic)													0	0.100109	Americna Indian / Alaska Native*					0	0.100109	Americna Indian / Alaska Native*
	Black (Including Hispanic)
	SEER Melanoma							SEER Melanoma Prevalence
	MULTIPLE MYELOMA													CHECK		Race/Ethnicity (Prevalence)	Expected Prevalent Patients (n)	Expected Prevalent Patients (%)			CHECK		Race/Ethnicity (Incidence)	Expected Incident Patients (n)	Expected Incident Patients (%)
	POPULATION INFO		INCIDENCE					PREVALENCE						0							0
	Race/Ethnicity	U.S. Population	Incidence / 100K	Expected Incident Patients (n)	Expected Incident Patients (%)	Proportional Incidence	Ratio of Proportional Incidence (Minority: Non-Hispanic White)	Prevalence / 100K	Expected Prevalent Patients (n)	Expected Prevalent Patients (%)	Proportional Prevalence	Ratio of Proportional Prevalence (Minority: Non-Hispanic White)		0	2	Non-Hispanic White					0	2	Non-Hispanic White
	Non-Hispanic White													0	3	Non-Hispanic Black					0	3	Non-Hispanic Black
	Non-Hispanic Black													0	4	Non-Hispanic Asian and Pacific Islander Alone					0	4	Non-Hispanic Asian and Pacific Islander Alone
	Non-Hispanic Asian and Pacific Islander Alone													0	5	Non-Hispanic American Indian and Alaska Native Alone					0	5	Non-Hispanic American Indian and Alaska Native Alone
	Non-Hispanic American Indian and Alaska Native Alone													0	8	Hispanic (of Any Race)					0	8	Hispanic (of Any Race)
	Non-Hispanic Other
	Non-Hispanic Multiple													0	10	White (Including Hispanic)					0	10	White (Including Hispanic)
	Hispanic (of Any Race)													0	11	Black (Including Hispanic)					0	11	Black (Including Hispanic)
	Not Hispanic													0	0.899891	Asian / OPI*					0	0.899891	Asian / OPI*
	White (Including Hispanic)													0	0.100109	Americna Indian / Alaska Native*					0	0.100109	Americna Indian / Alaska Native*
	Black (Including Hispanic)
	SEER Multiple Myeloma Incidence							SEER Multiple Myeloma Prevalence
	LUNG CANCER													CHECK		Race/Ethnicity (Prevalence)	Expected Prevalent Patients (n)	Expected Prevalent Patients (%)			CHECK		Race/Ethnicity (Incidence)	Expected Incident Patients (n)	Expected Incident Patients (%)
	POPULATION INFO		INCIDENCE					PREVALENCE						0							0
	Race/Ethnicity	U.S. Population	Incidence / 100K	Expected Incident Patients (n)	Expected Incident Patients (%)	Proportional Incidence	Ratio of Proportional Incidence (Minority: Non-Hispanic White)	Prevalence / 100K	Expected Prevalent Patients (n)	Expected Prevalent Patients (%)	Proportional Prevalence	Ratio of Proportional Prevalence (Minority: Non-Hispanic White)		0	2	Non-Hispanic White					0	2	Non-Hispanic White
	Non-Hispanic White													0	3	Non-Hispanic Black					0	3	Non-Hispanic Black
	Non-Hispanic Black													0	4	Non-Hispanic Asian and Pacific Islander Alone					0	4	Non-Hispanic Asian and Pacific Islander Alone
	Non-Hispanic Asian and Pacific Islander Alone													0	5	Non-Hispanic American Indian and Alaska Native Alone					0	5	Non-Hispanic American Indian and Alaska Native Alone
	Non-Hispanic American Indian and Alaska Native Alone													0	8	Hispanic (of Any Race)					0	8	Hispanic (of Any Race)
	Non-Hispanic Other
	Non-Hispanic Multiple													0	10	White (Including Hispanic)					0	10	White (Including Hispanic)
	Hispanic (of Any Race)													0	11	Black (Including Hispanic)					0	11	Black (Including Hispanic)
	Not Hispanic													0	0.899891	Asian / OPI*					0	0.899891	Asian / OPI*
	White (Including Hispanic)													0	0.100109	Americna Indian / Alaska Native*					0	0.100109	Americna Indian / Alaska Native*
	Black (Including Hispanic)
	SEER Lung Cancer Incidence							SEER Lung Cancer Prevalence
	SCLC													CHECK		Race/Ethnicity (Prevalence)	Expected Prevalent Patients (n)	Expected Prevalent Patients (%)			CHECK		Race/Ethnicity (Incidence)	Expected Incident Patients (n)	Expected Incident Patients (%)
	POPULATION INFO		INCIDENCE					PREVALENCE						0							0
	Race/Ethnicity	U.S. Population	Incidence / 100K	Expected Incident Patients (n)	Expected Incident Patients (%)	Proportional Incidence	Ratio of Proportional Incidence (Minority: Non-Hispanic White)	Prevalence / 100K	Expected Prevalent Patients (n)	Expected Prevalent Patients (%)	Proportional Prevalence	Ratio of Proportional Prevalence (Minority: Non-Hispanic White)		0	2	Non-Hispanic White					0	2	Non-Hispanic White
	Non-Hispanic White													0	3	Non-Hispanic Black					0	3	Non-Hispanic Black
	Non-Hispanic Black													0	4	Non-Hispanic Asian and Pacific Islander Alone					0	4	Non-Hispanic Asian and Pacific Islander Alone
	Non-Hispanic Asian and Pacific Islander Alone													0	5	Non-Hispanic American Indian and Alaska Native Alone					0	5	Non-Hispanic American Indian and Alaska Native Alone
	Non-Hispanic American Indian and Alaska Native Alone													0	8	Hispanic (of Any Race)					0	8	Hispanic (of Any Race)
	Non-Hispanic Other
	Non-Hispanic Multiple													0	10	White (Including Hispanic)					0	10	White (Including Hispanic)
	Hispanic (of Any Race)													0	11	Black (Including Hispanic)					0	11	Black (Including Hispanic)
	Not Hispanic													0	0.899891	Asian / OPI*					0	0.899891	Asian / OPI*
	White (Including Hispanic)													0	0.100109	Americna Indian / Alaska Native*					0	0.100109	Americna Indian / Alaska Native*
	Black (Including Hispanic)
	SEER SCLC Cancer Incidence							SEER SCLC Cancer Prevalence
	NSCLC													CHECK		Race/Ethnicity (Prevalence)	Expected Prevalent Patients (n)	Expected Prevalent Patients (%)			CHECK		Race/Ethnicity (Incidence)	Expected Incident Patients (n)	Expected Incident Patients (%)
	POPULATION INFO		INCIDENCE					PREVALENCE						0							0
	Race/Ethnicity	U.S. Population	Incidence / 100K	Expected Incident Patients (n)	Expected Incident Patients (%)	Proportional Incidence	Ratio of Proportional Incidence (Minority: Non-Hispanic White)	Prevalence / 100K	Expected Prevalent Patients (n)	Expected Prevalent Patients (%)	Proportional Prevalence	Ratio of Proportional Prevalence (Minority: Non-Hispanic White)		0	2	Non-Hispanic White					0	2	Non-Hispanic White
	Non-Hispanic White													0	3	Non-Hispanic Black					0	3	Non-Hispanic Black
	Non-Hispanic Black													0	4	Non-Hispanic Asian and Pacific Islander Alone					0	4	Non-Hispanic Asian and Pacific Islander Alone
	Non-Hispanic Asian and Pacific Islander Alone													0	5	Non-Hispanic American Indian and Alaska Native Alone					0	5	Non-Hispanic American Indian and Alaska Native Alone
	Non-Hispanic American Indian and Alaska Native Alone													0	8	Hispanic (of Any Race)					0	8	Hispanic (of Any Race)
	Non-Hispanic Other
	Non-Hispanic Multiple													0	10	White (Including Hispanic)					0	10	White (Including Hispanic)
	Hispanic (of Any Race)													0	11	Black (Including Hispanic)					0	11	Black (Including Hispanic)
	Not Hispanic													0	0.899891	Asian / OPI*					0	0.899891	Asian / OPI*
	White (Including Hispanic)													0	0.100109	Americna Indian / Alaska Native*					0	0.100109	Americna Indian / Alaska Native*
	Black (Including Hispanic)
	PROSTATE CANCER													CHECK		Race/Ethnicity (Prevalence)	Expected Prevalent Patients (n)	Expected Prevalent Patients (%)			CHECK		Race/Ethnicity (Incidence)	Expected Incident Patients (n)	Expected Incident Patients (%)
	POPULATION INFO		INCIDENCE					PREVALENCE						0							0
	Race/Ethnicity	U.S. Population	Incidence / 100K	Expected Incident Patients (n)	Expected Incident Patients (%)	Proportional Incidence	Ratio of Proportional Incidence (Minority: Non-Hispanic White)	Prevalence / 100K	Expected Prevalent Patients (n)	Expected Prevalent Patients (%)	Proportional Prevalence	Ratio of Proportional Prevalence (Minority: Non-Hispanic White)		0	2	Non-Hispanic White					0	2	Non-Hispanic White
	Non-Hispanic White													0	3	Non-Hispanic Black					0	3	Non-Hispanic Black
	Non-Hispanic Black													0	4	Non-Hispanic Asian and Pacific Islander Alone					0	4	Non-Hispanic Asian and Pacific Islander Alone
	Non-Hispanic Asian and Pacific Islander Alone													0	5	Non-Hispanic American Indian and Alaska Native Alone					0	5	Non-Hispanic American Indian and Alaska Native Alone
	Non-Hispanic American Indian and Alaska Native Alone													0	8	Hispanic (of Any Race)					0	8	Hispanic (of Any Race)
	Non-Hispanic Other
	Non-Hispanic Multiple													0	10	White (Including Hispanic)					0	10	White (Including Hispanic)
	Hispanic (of Any Race)													0	11	Black (Including Hispanic)					0	11	Black (Including Hispanic)
	Not Hispanic													0	0.899891	Asian / OPI*					0	0.899891	Asian / OPI*
	White (Including Hispanic)													0	0.100109	Americna Indian / Alaska Native*					0	0.100109	Americna Indian / Alaska Native*
	Black (Including Hispanic)
	SEER Prostate Cancer Incidence							SEER Prostate Cancer Prevalence
	CERVICAL CANCER													CHECK		Race/Ethnicity (Prevalence)	Expected Prevalent Patients (n)	Expected Prevalent Patients (%)			CHECK		Race/Ethnicity (Incidence)	Expected Incident Patients (n)	Expected Incident Patients (%)
	POPULATION INFO		INCIDENCE					PREVALENCE						0							0
	Race/Ethnicity	U.S. Population	Incidence / 100K	Expected Incident Patients (n)	Expected Incident Patients (%)	Proportional Incidence	Ratio of Proportional Incidence (Minority: Non-Hispanic White)	Prevalence / 100K	Expected Prevalent Patients (n)	Expected Prevalent Patients (%)	Proportional Prevalence	Ratio of Proportional Prevalence (Minority: Non-Hispanic White)		0	2	Non-Hispanic White					0	2	Non-Hispanic White
	Non-Hispanic White													0	3	Non-Hispanic Black					0	3	Non-Hispanic Black
	Non-Hispanic Black													0	4	Non-Hispanic Asian and Pacific Islander Alone					0	4	Non-Hispanic Asian and Pacific Islander Alone
	Non-Hispanic Asian and Pacific Islander Alone													0	5	Non-Hispanic American Indian and Alaska Native Alone					0	5	Non-Hispanic American Indian and Alaska Native Alone
	Non-Hispanic American Indian and Alaska Native Alone													0	8	Hispanic (of Any Race)					0	8	Hispanic (of Any Race)
	Non-Hispanic Other
	Non-Hispanic Multiple													0	10	White (Including Hispanic)					0	10	White (Including Hispanic)
	Hispanic (of Any Race)													0	11	Black (Including Hispanic)					0	11	Black (Including Hispanic)
	Not Hispanic													0	0.899891	Asian / OPI*					0	0.899891	Asian / OPI*
	White (Including Hispanic)													0	0.100109	Americna Indian / Alaska Native*					0	0.100109	Americna Indian / Alaska Native*
	Black (Including Hispanic)
	SEER Cervical Cancer Incidence							SEER Cervical Cancer Prevalence
	GASTRIC CANCER													CHECK		Race/Ethnicity (Prevalence)	Expected Prevalent Patients (n)	Expected Prevalent Patients (%)			CHECK		Race/Ethnicity (Incidence)	Expected Incident Patients (n)	Expected Incident Patients (%)
	POPULATION INFO		INCIDENCE					PREVALENCE						0							0
	Race/Ethnicity	U.S. Population	Incidence / 100K	Expected Incident Patients (n)	Expected Incident Patients (%)	Proportional Incidence	Ratio of Proportional Incidence (Minority: Non-Hispanic White)	Prevalence / 100K	Expected Prevalent Patients (n)	Expected Prevalent Patients (%)	Proportional Prevalence	Ratio of Proportional Prevalence (Minority: Non-Hispanic White)		0	2	Non-Hispanic White					0	2	Non-Hispanic White
	Non-Hispanic White													0	3	Non-Hispanic Black					0	3	Non-Hispanic Black
	Non-Hispanic Black													0	4	Non-Hispanic Asian and Pacific Islander Alone					0	4	Non-Hispanic Asian and Pacific Islander Alone
	Non-Hispanic Asian and Pacific Islander Alone													0	5	Non-Hispanic American Indian and Alaska Native Alone					0	5	Non-Hispanic American Indian and Alaska Native Alone
	Non-Hispanic American Indian and Alaska Native Alone													0	8	Hispanic (of Any Race)					0	8	Hispanic (of Any Race)
	Non-Hispanic Other
	Non-Hispanic Multiple													0	10	White (Including Hispanic)					0	10	White (Including Hispanic)
	Hispanic (of Any Race)													0	11	Black (Including Hispanic)					0	11	Black (Including Hispanic)
	Not Hispanic													0	0.899891	Asian / OPI*					0	0.899891	Asian / OPI*
	White (Including Hispanic)													0	0.100109	Americna Indian / Alaska Native*					0	0.100109	Americna Indian / Alaska Native*
	Black (Including Hispanic)
	SEER Gastric Cancer Incidence							SEER Gastric Cancer Prevalence
	OVARIAN CANCER													CHECK		Race/Ethnicity (Prevalence)	Expected Prevalent Patients (n)	Expected Prevalent Patients (%)			CHECK		Race/Ethnicity (Incidence)	Expected Incident Patients (n)	Expected Incident Patients (%)
	POPULATION INFO		INCIDENCE					PREVALENCE						0							0
	Race/Ethnicity	U.S. Population	Incidence / 100K	Expected Incident Patients (n)	Expected Incident Patients (%)	Proportional Incidence	Ratio of Proportional Incidence (Minority: Non-Hispanic White)	Prevalence / 100K	Expected Prevalent Patients (n)	Expected Prevalent Patients (%)	Proportional Prevalence	Ratio of Proportional Prevalence (Minority: Non-Hispanic White)		0	2	Non-Hispanic White					0	2	Non-Hispanic White
	Non-Hispanic White													0	3	Non-Hispanic Black					0	3	Non-Hispanic Black
	Non-Hispanic Black													0	4	Non-Hispanic Asian and Pacific Islander Alone					0	4	Non-Hispanic Asian and Pacific Islander Alone
	Non-Hispanic Asian and Pacific Islander Alone													0	5	Non-Hispanic American Indian and Alaska Native Alone					0	5	Non-Hispanic American Indian and Alaska Native Alone
	Non-Hispanic American Indian and Alaska Native Alone													0	8	Hispanic (of Any Race)					0	8	Hispanic (of Any Race)
	Non-Hispanic Other
	Non-Hispanic Multiple													0	10	White (Including Hispanic)					0	10	White (Including Hispanic)
	Hispanic (of Any Race)													0	11	Black (Including Hispanic)					0	11	Black (Including Hispanic)
	Not Hispanic													0	0.899891	Asian / OPI*					0	0.899891	Asian / OPI*
	White (Including Hispanic)													0	0.100109	Americna Indian / Alaska Native*					0	0.100109	Americna Indian / Alaska Native*
	Black (Including Hispanic)
	SEER Ovarian Cancer Incidence							SEER Ovarian Cancer Prevalence
	BLADDER CANCER													CHECK		Race/Ethnicity (Prevalence)	Expected Prevalent Patients (n)	Expected Prevalent Patients (%)			CHECK		Race/Ethnicity (Incidence)	Expected Incident Patients (n)	Expected Incident Patients (%)
	POPULATION INFO		INCIDENCE					PREVALENCE						0							0
	Race/Ethnicity	U.S. Population	Incidence / 100K	Expected Incident Patients (n)	Expected Incident Patients (%)	Proportional Incidence	Ratio of Proportional Incidence (Minority: Non-Hispanic White)	Prevalence / 100K	Expected Prevalent Patients (n)	Expected Prevalent Patients (%)	Proportional Prevalence	Ratio of Proportional Prevalence (Minority: Non-Hispanic White)		0	2	Non-Hispanic White					0	2	Non-Hispanic White
	Non-Hispanic White													0	3	Non-Hispanic Black					0	3	Non-Hispanic Black
	Non-Hispanic Black													0	4	Non-Hispanic Asian and Pacific Islander Alone					0	4	Non-Hispanic Asian and Pacific Islander Alone
	Non-Hispanic Asian and Pacific Islander Alone													0	5	Non-Hispanic American Indian and Alaska Native Alone					0	5	Non-Hispanic American Indian and Alaska Native Alone
	Non-Hispanic American Indian and Alaska Native Alone													0	8	Hispanic (of Any Race)					0	8	Hispanic (of Any Race)
	Non-Hispanic Other
	Non-Hispanic Multiple													0	10	White (Including Hispanic)					0	10	White (Including Hispanic)
	Hispanic (of Any Race)													0	11	Black (Including Hispanic)					0	11	Black (Including Hispanic)
	Not Hispanic													0	0.899891	Asian / OPI*					0	0.899891	Asian / OPI*
	White (Including Hispanic)													0	0.100109	Americna Indian / Alaska Native*					0	0.100109	Americna Indian / Alaska Native*
	Black (Including Hispanic)
	SEER Bladder Cancer Incidence							SEER Bladder Cancer Prevalence
	NHL													CHECK		Race/Ethnicity (Prevalence)	Expected Prevalent Patients (n)	Expected Prevalent Patients (%)			CHECK		Race/Ethnicity (Incidence)	Expected Incident Patients (n)	Expected Incident Patients (%)
	POPULATION INFO		INCIDENCE					PREVALENCE						0							0
	Race/Ethnicity	U.S. Population	Incidence / 100K	Expected Incident Patients (n)	Expected Incident Patients (%)	Proportional Incidence	Ratio of Proportional Incidence (Minority: Non-Hispanic White)	Prevalence / 100K	Expected Prevalent Patients (n)	Expected Prevalent Patients (%)	Proportional Prevalence	Ratio of Proportional Prevalence (Minority: Non-Hispanic White)		0	2	Non-Hispanic White					0	2	Non-Hispanic White
	Non-Hispanic White													0	3	Non-Hispanic Black					0	3	Non-Hispanic Black
	Non-Hispanic Black													0	4	Non-Hispanic Asian and Pacific Islander Alone					0	4	Non-Hispanic Asian and Pacific Islander Alone
	Non-Hispanic Asian and Pacific Islander Alone													0	5	Non-Hispanic American Indian and Alaska Native Alone					0	5	Non-Hispanic American Indian and Alaska Native Alone
	Non-Hispanic American Indian and Alaska Native Alone													0	8	Hispanic (of Any Race)					0	8	Hispanic (of Any Race)
	Non-Hispanic Other
	Non-Hispanic Multiple													0	10	White (Including Hispanic)					0	10	White (Including Hispanic)
	Hispanic (of Any Race)													0	11	Black (Including Hispanic)					0	11	Black (Including Hispanic)
	Not Hispanic													0	0.899891	Asian / OPI*					0	0.899891	Asian / OPI*
	White (Including Hispanic)													0	0.100109	Americna Indian / Alaska Native*					0	0.100109	Americna Indian / Alaska Native*
	Black (Including Hispanic)
	SEER NHL Incidence							SEER NHL Prevalence

## Sheet: Oncology
		2020 Census Data	Female
	Non-Hispanic White	191697647	9.71657e+07
	Non-Hispanic Black	39940338	2.08259e+07
	Non-Hispanic Asian and Pacific Islander Alone	20240737	1.05995e+07
	Non-Hispanic American Indian and Alaska Native Alone	2251699	1.13233e+06
	Non-Hispanic Other	1689833	825202
	Non-Hispanic Multiple	13548983	6.79035e+06
	White (Including Hispanic)	229960813	116296280
	Black (Including Hispanic)	41227384	21496987
	Hispanic (of Any Race)	62080044	3.07436e+07
	Not Hispanic	269369237	1.37339e+08
	ACUTE MYELOID LUKEMIA													CHECK		Race/Ethnicity (Prevalence)	Expected Prevalent Patients (n)	Expected Prevalent Patients (%)			CHECK		Race/Ethnicity (Incidence)	Expected Incident Patients (n)	Expected Incident Patients (%)
	POPULATION INFO		INCIDENCE					PREVALENCE						1							1
	Race/Ethnicity	U.S. Population	Incidence / 100K	Expected Incident Patients (n)	Expected Incident Patients (%)	Proportional Incidence	Ratio of Proportional Incidence (Minority: Non-Hispanic White)	Prevalence / 100K	Expected Prevalent Patients (n)	Expected Prevalent Patients (%)	Proportional Prevalence	Ratio of Proportional Prevalence (Minority: Non-Hispanic White)		0	2	Non-Hispanic White	43127	0.709139			0	2	Non-Hispanic White	8434.7	0.658771
	Non-Hispanic White	191697647	4.4	8434.7	0.658771	4.4e-05	1	22.4974	43127	0.709139	0.000224974	1		0	3	Non-Hispanic Black	5853	0.0962411		Analysis EXCLUDES Hispanic population of each race	0	3	Non-Hispanic Black	1477.79	0.115419
	Non-Hispanic Black	39940338	3.7	1477.79	0.115419	3.7e-05	0.840909	14.6544	5853	0.0962411	0.000146544	0.65138		0	4	Non-Hispanic Asian and Pacific Islander Alone	3058	0.0502828			0	4	Non-Hispanic Asian and Pacific Islander Alone	708.426	0.0553298
	Non-Hispanic Asian and Pacific Islander Alone	20240737	3.5	708.426	0.0553298	3.5e-05	0.795455	15.1081	3058	0.0502828	0.000151081	0.671551		0	5	Non-Hispanic American Indian and Alaska Native Alone	288	0.0047356			0	5	Non-Hispanic American Indian and Alaska Native Alone	72.0544	0.00562762
	Non-Hispanic American Indian and Alaska Native Alone	2251699	3.2	72.0544	0.00562762	3.2e-05	0.727273	12.7903	288	0.0047356	0.000127903	0.568525		0	8	Hispanic (of Any Race)	8490	0.139601			0	8	Hispanic (of Any Race)	2110.72	0.164853
	Non-Hispanic Other	1689833		0	0	0	0	0		0	0	0
	Non-Hispanic Multiple	13548983		0	0	0	0	0		0	0	0		0	10	White (Including Hispanic)	50958	0.886689			0	10	White (Including Hispanic)	9888.31	0.822435
	Hispanic (of Any Race)	62080044	3.4	2110.72	0.164853	3.4e-05	0.772727	13.6759	8490	0.139601	0.000136759	0.607887		0	11	Black (Including Hispanic)	5975	0.103967		Analysis INCLUDES Hispanic population of each race	0	11	Black (Including Hispanic)	1484.19	0.123443
	Not Hispanic	269369237	3.96963	10693	0.835147	3.96963e-05	0.902189	19.4254	52326	0.860399	0.000194254	0.86345		0	0.899891	Asian / OPI*	483.241	0.00840858			0	0.899891	Asian / OPI*	585.568	0.0487031
	White (Including Hispanic)	229960813	4.3	9888.31	0.869493	4.3e-05	0.977273	22.1594	50958	0.895052	0.000221594	0.984977		0	0.100109	American Indian / Alaska Native*	53.7586	0.000935421			0	0.100109	American Indian / Alaska Native*	65.142	0.00541802
	Black (Including Hispanic)	41227384	3.6	1484.19	0.130507	3.6e-05	0.818182	14.4928	5975	0.104948	0.000144928	0.644198
	SEER AML Incidence							SEER AML Prevalence
	BREAST CANCER													CHECK		Race/Ethnicity (Prevalence)	Expected Prevalent Patients (n)	Expected Prevalent Patients (%)			CHECK		Race/Ethnicity (Incidence)	Expected Incident Patients (n)	Expected Incident Patients (%)
	POPULATION INFO		INCIDENCE					PREVALENCE						1							1
	Race/Ethnicity	U.S. Population	Incidence / 100K	Expected Incident Patients (n)	Expected Incident Patients (%)	Proportional Incidence	Ratio of Proportional Incidence (Minority: Non-Hispanic White)	Prevalence / 100K	Expected Prevalent Patients (n)	Expected Prevalent Patients (%)	Proportional Prevalence	Ratio of Proportional Prevalence (Minority: Non-Hispanic White)		0	2	Non-Hispanic White	2795795	0.791462			0	2	Non-Hispanic White	133700	0.65541
	Non-Hispanic White	9.71657e+07	137.6	133700	0.65541	0.001376	1	2877.35	2795795	0.791462	0.0287735	1		0	3	Non-Hispanic Black	325887	0.0922554			0	3	Non-Hispanic Black	26990.4	0.132309
	Non-Hispanic Black	2.08259e+07	129.6	26990.4	0.132309	0.001296	0.94186	1564.82	325887	0.0922554	0.0156482	0.54384		0	4	Non-Hispanic Asian and Pacific Islander Alone	149132	0.0422178			0	4	Non-Hispanic Asian and Pacific Islander Alone	11330.9	0.055545
	Non-Hispanic Asian and Pacific Islander Alone	1.05995e+07	106.9	11330.9	0.055545	0.001069	0.77689	1406.97	149132	0.0422178	0.0140697	0.488982		0	5	Non-Hispanic American Indian and Alaska Native Alone	1101	0.000311682			0	5	Non-Hispanic American Indian and Alaska Native Alone	1260.28	0.00617802
	Non-Hispanic American Indian and Alaska Native Alone	1.13233e+06	111.3	1260.28	0.00617802	0.001113	0.808866	97.2334	1101	0.000311682	0.000972334	0.0337927		0	8	Hispanic (of Any Race)	260528	0.0737529			0	8	Hispanic (of Any Race)	30712.8	0.150557
	Non-Hispanic Other	825202		0	0	0	0	0		0	0	0
	Non-Hispanic Multiple	6.79035e+06		0	0	0	0	0		0	0	0		0	10	White (Including Hispanic)	2951767	0.872733			0	10	White (Including Hispanic)	151418	0.791093
	Hispanic (of Any Race)	3.07436e+07	99.9	30712.8	0.150557	0.000999	0.726017	847.423	260528	0.0737529	0.00847423	0.294515		0	11	Black (Including Hispanic)	330793	0.0978038			0	11	Black (Including Hispanic)	27064.7	0.141402
	Not Hispanic	1.37339e+08	126.171	173282	0.849443	0.00126171	0.916938	2382.36	3271915	0.926247	0.0238236	0.827972		0	0.899891	Asian / OPI*	89674.1	0.0265135			0	0.899891	Asian / OPI*	11627.2	0.0607473
	White (Including Hispanic)	116296280	130.2	151418	0.848362	0.001302	0.946221	2538.14	2951767	0.899227	0.0253814	0.882112		0	0.100109	Americna Indian / Alaska Native*	9975.88	0.00294951			0	0.100109	Americna Indian / Alaska Native*	1293.48	0.00675789
	Black (Including Hispanic)	21496987	125.9	27064.7	0.151638	0.001259	0.914971	1538.79	330793	0.100773	0.0153879	0.534794
	SEER Breast Cancer Incidence							SEER Breast Cancer Prevalence
	HR- / HER2- BREAST CANCER													CHECK		Race/Ethnicity (Prevalence)	Expected Prevalent Patients (n)	Expected Prevalent Patients (%)			CHECK		Race/Ethnicity (Incidence)	Expected Incident Patients (n)	Expected Incident Patients (%)
	POPULATION INFO		INCIDENCE					PREVALENCE						1							1
	Race/Ethnicity	U.S. Population	Incidence / 100K	Expected Incident Patients (n)	Expected Incident Patients (%)	Proportional Incidence	Ratio of Proportional Incidence (Minority: Non-Hispanic White)	Prevalence / 100K	Expected Prevalent Patients (n)	Expected Prevalent Patients (%)	Proportional Prevalence	Ratio of Proportional Prevalence (Minority: Non-Hispanic White)		0	2	Non-Hispanic White	112797	0.720315			0	2	Non-Hispanic White	12048.5	0.559455
	Non-Hispanic White	9.71657e+07	12.4	12048.5	0.559455	0.000124	1	116.087	112797	0.720315	0.00116087	1		0	3	Non-Hispanic Black	21122	0.134884			0	3	Non-Hispanic Black	5019.04	0.233051
	Non-Hispanic Black	2.08259e+07	24.1	5019.04	0.233051	0.000241	1.94355	101.422	21122	0.134884	0.00101422	0.873669		0	4	Non-Hispanic Asian and Pacific Islander Alone	6635	0.0423707			0	4	Non-Hispanic Asian and Pacific Islander Alone	964.555	0.0447876
	Non-Hispanic Asian and Pacific Islander Alone	1.05995e+07	9.1	964.555	0.0447876	9.1e-05	0.733871	62.5972	6635	0.0423707	0.000625972	0.539226		0	5	Non-Hispanic American Indian and Alaska Native Alone	553	0.00353143			0	5	Non-Hispanic American Indian and Alaska Native Alone	122.291	0.0056784
	Non-Hispanic American Indian and Alaska Native Alone	1.13233e+06	10.8	122.291	0.0056784	0.000108	0.870968	48.8375	553	0.00353143	0.000488375	0.420696		0	8	Hispanic (of Any Race)	15487	0.0988991			0	8	Hispanic (of Any Race)	3381.79	0.157028
	Non-Hispanic Other	825202		0	0	0	0	0		0	0	0
	Non-Hispanic Multiple	6.79035e+06		0	0	0	0	0		0	0	0		0	10	White (Including Hispanic)	125378	0.798993			0	10	White (Including Hispanic)	14188.1	0.693818
	Hispanic (of Any Race)	3.07436e+07	11	3381.79	0.157028	0.00011	0.887097	50.3748	15487	0.0988991	0.000503748	0.433939		0	11	Black (Including Hispanic)	31542	0.201007			0	11	Black (Including Hispanic)	4987.3	0.243885
	Not Hispanic	1.37339e+08	13.2187	18154.4	0.842972	0.000132187	1.06602	102.744	141107	0.901101	0.00102744	0.885055		-6761.78	0.899891	Asian / OPI*	0	0			0	0.899891	Asian / OPI*	1146.4	0.0560603
	White (Including Hispanic)	116296280	12.2	14188.1	0.739912	0.000122	0.983871	107.809	125378	0.798993	0.00107809	0.92869		-752.22	0.100109	Americna Indian / Alaska Native*	0	0			0	0.100109	Americna Indian / Alaska Native*	127.532	0.00623648
	Black (Including Hispanic)	21496987	23.2	4987.3	0.260088	0.000232	1.87097	146.728	31542	0.201007	0.00146728	1.26394
	SEER Breast Cancer: HR-/HER2- Incidence							SEER Breast Cancer: HR-/HER2- Prevalence
	CHRONIC LYMPHOCYTIC LEUKEMIA (MALE)													CHECK		Race/Ethnicity (Prevalence)	Expected Prevalent Patients (n)	Expected Prevalent Patients (%)			CHECK		Race/Ethnicity (Incidence)	Expected Incident Patients (n)	Expected Incident Patients (%)
	POPULATION INFO		INCIDENCE					PREVALENCE						1							1
	Race/Ethnicity	U.S. Population	Incidence / 100K	Expected Incident Patients (n)	Expected Incident Patients (%)	Proportional Incidence	Ratio of Proportional Incidence (Minority: Non-Hispanic White)	Prevalence / 100K	Expected Prevalent Patients (n)	Expected Prevalent Patients (%)	Proportional Prevalence	Ratio of Proportional Prevalence (Minority: Non-Hispanic White)		0	2	Non-Hispanic White	109121	0.908577			0	2	Non-Hispanic White	7278.96	0.78869
	Non-Hispanic White	9.4532e+07	7.7	7278.96	0.78869	7.7e-05	1	115.433	109121	0.908577	0.00115433	1		0	3	Non-Hispanic Black	6177	0.0514317			0	3	Non-Hispanic Black	898.379	0.0973412
	Non-Hispanic Black	1.91144e+07	4.7	898.379	0.0973412	4.7e-05	0.61039	32.3159	6177	0.0514317	0.000323159	0.279954		0	4	Non-Hispanic Asian and Pacific Islander Alone	1155	0.00961691			0	4	Non-Hispanic Asian and Pacific Islander Alone	154.26	0.0167143
	Non-Hispanic Asian and Pacific Islander Alone	9.64123e+06	1.6	154.26	0.0167143	1.6e-05	0.207792	11.9798	1155	0.00961691	0.000119798	0.103781		0	5	Non-Hispanic American Indian and Alaska Native Alone	190	0.001582			0	5	Non-Hispanic American Indian and Alaska Native Alone	51.4911	0.00557916
	Non-Hispanic American Indian and Alaska Native Alone	1.11937e+06	4.6	51.4911	0.00557916	4.6e-05	0.597403	16.9738	190	0.001582	0.000169738	0.147045		0	8	Hispanic (of Any Race)	3458	0.0287924			0	8	Hispanic (of Any Race)	846.085	0.091675
	Non-Hispanic Other	864631		0	0	0	0	0		0	0	0
	Non-Hispanic Multiple	6.75864e+06		0	0	0	0	0		0	0	0		0	10	White (Including Hispanic)	105870	0.891492			0	10	White (Including Hispanic)	7842.85	0.869166
	Hispanic (of Any Race)	3.13365e+07	2.7	846.085	0.091675	2.7e-05	0.350649	11.0351	3458	0.0287924	0.000110351	0.0955972		0	11	Black (Including Hispanic)	6231	0.0524689			0	11	Black (Including Hispanic)	887.868	0.0983959
	Not Hispanic	1.3203e+08	6.34937	8383.09	0.908325	6.34937e-05	0.824593	88.3456	116643	0.971208	0.000883456	0.765342		0	0.899891	Asian / OPI*	5988.77	0.0504292			0	0.899891	Asian / OPI*	263.401	0.0291908
	White (Including Hispanic)	113664533	6.9	7842.85	0.898305	6.9e-05	0.896104	93.1425	105870	0.944416	0.000931425	0.806897		0	0.100109	Americna Indian / Alaska Native*	666.226	0.00561004			0	0.100109	Americna Indian / Alaska Native*	29.3023	0.00324736
	Black (Including Hispanic)	19730397	4.5	887.868	0.101695	4.5e-05	0.584416	31.5807	6231	0.0555838	0.000315807	0.273585
	SEER CLL Incidence							SEER CLL Prevalence - Male
	CHRONIC LYMPHOCYTIC LEUKEMIA (FEMALE)													CHECK		Race/Ethnicity (Prevalence)	Expected Prevalent Patients (n)	Expected Prevalent Patients (%)			CHECK		Race/Ethnicity (Incidence)	Expected Incident Patients (n)	Expected Incident Patients (%)
	POPULATION INFO		INCIDENCE					PREVALENCE						1							1
	Race/Ethnicity	U.S. Population	Incidence / 100K	Expected Incident Patients (n)	Expected Incident Patients (%)	Proportional Incidence	Ratio of Proportional Incidence (Minority: Non-Hispanic White)	Prevalence / 100K	Expected Prevalent Patients (n)	Expected Prevalent Patients (%)	Proportional Prevalence	Ratio of Proportional Prevalence (Minority: Non-Hispanic White)		0	2	Non-Hispanic White	74176	0.893525			0	2	Non-Hispanic White	3983.79	0.790516
	Non-Hispanic White	9.71657e+07	4.1	3983.79	0.790516	4.1e-05	1	76.3397	74176	0.893525	0.000763397	1		0	3	Non-Hispanic Black	4776	0.0575318			0	3	Non-Hispanic Black	478.995	0.0950485
	Non-Hispanic Black	2.08259e+07	2.3	478.995	0.0950485	2.3e-05	0.560976	22.933	4776	0.0575318	0.00022933	0.300407		0	4	Non-Hispanic Asian and Pacific Islander Alone	830	0.00999819			0	4	Non-Hispanic Asian and Pacific Islander Alone	84.7961	0.0168263
	Non-Hispanic Asian and Pacific Islander Alone	1.05995e+07	0.8	84.7961	0.0168263	8e-06	0.195122	7.83055	830	0.00999819	7.83055e-05	0.102575		0	5	Non-Hispanic American Indian and Alaska Native Alone	93	0.00112028			0	5	Non-Hispanic American Indian and Alaska Native Alone	0	0
	Non-Hispanic American Indian and Alaska Native Alone	1.13233e+06		0	0	0	0	8.21317	93	0.00112028	8.21317e-05	0.107587		0	8	Hispanic (of Any Race)	3140	0.0378245			0	8	Hispanic (of Any Race)	491.897	0.0976087
	Non-Hispanic Other	825202		0	0	0	0	0		0	0	0
	Non-Hispanic Multiple	6.79035e+06		0	0	0	0	0		0	0	0		0	10	White (Including Hispanic)	72928	0.888369			0	10	White (Including Hispanic)	4302.96	0.868463
	Hispanic (of Any Race)	3.07436e+07	1.6	491.897	0.0976087	1.6e-05	0.390244	10.2135	3140	0.0378245	0.000102135	0.13379		0	11	Black (Including Hispanic)	4818	0.0586902			0	11	Black (Including Hispanic)	472.934	0.0954518
	Not Hispanic	1.37339e+08	3.31121	4547.58	0.902391	3.31121e-05	0.807613	58.159	79875	0.962176	0.00058159	0.761845		0	0.899891	Asian / OPI*	3910.93	0.0476408			0	0.899891	Asian / OPI*	160.891	0.0324726
	White (Including Hispanic)	116296280	3.7	4302.96	0.900975	3.7e-05	0.902439	62.7088	72928	0.938029	0.000627088	0.821444		0	0.100109	Americna Indian / Alaska Native*	435.074	0.00529984			0	0.100109	Americna Indian / Alaska Native*	17.8985	0.00361244
	Black (Including Hispanic)	21496987	2.2	472.934	0.0990251	2.2e-05	0.536585	22.4124	4818	0.061971	0.000224124	0.293588
	SEER CLL Incidence							SEER CLL Prevalence - Female
	COLORECTAL CANCER													CHECK		Race/Ethnicity (Prevalence)	Expected Prevalent Patients (n)	Expected Prevalent Patients (%)			CHECK		Race/Ethnicity (Incidence)	Expected Incident Patients (n)	Expected Incident Patients (%)
	POPULATION INFO		INCIDENCE					PREVALENCE						1							1
	Race/Ethnicity	U.S. Population	Incidence / 100K	Expected Incident Patients (n)	Expected Incident Patients (%)	Proportional Incidence	Ratio of Proportional Incidence (Minority: Non-Hispanic White)	Prevalence / 100K	Expected Prevalent Patients (n)	Expected Prevalent Patients (%)	Proportional Prevalence	Ratio of Proportional Prevalence (Minority: Non-Hispanic White)		0	2	Non-Hispanic White	964734	0.752719			0	2	Non-Hispanic White	73036.8	0.611682
	Non-Hispanic White	191697647	38.1	73036.8	0.611682	0.000381	1	503.258	964734	0.752719	0.00503258	1		0	3	Non-Hispanic Black	140877	0.109917			0	3	Non-Hispanic Black	17693.6	0.148183
	Non-Hispanic Black	39940338	44.3	17693.6	0.148183	0.000443	1.16273	352.719	140877	0.109917	0.00352719	0.70087		0	4	Non-Hispanic Asian and Pacific Islander Alone	61097	0.04767			0	4	Non-Hispanic Asian and Pacific Islander Alone	6213.91	0.0520414
	Non-Hispanic Asian and Pacific Islander Alone	20240737	30.7	6213.91	0.0520414	0.000307	0.805774	301.852	61097	0.04767	0.00301852	0.599795		0	5	Non-Hispanic American Indian and Alaska Native Alone	6393	0.00498804			0	5	Non-Hispanic American Indian and Alaska Native Alone	1103.33	0.0092404
	Non-Hispanic American Indian and Alaska Native Alone	2251699	49	1103.33	0.0092404	0.00049	1.28609	283.919	6393	0.00498804	0.00283919	0.564162		0	8	Hispanic (of Any Race)	108565	0.0847062			0	8	Hispanic (of Any Race)	21355.5	0.178852
	Non-Hispanic Other	1689833		0	0	0	0	0		0	0	0
	Non-Hispanic Multiple	13548983		0	0	0	0	0		0	0	0		0	10	White (Including Hispanic)	1055466	0.869286			0	10	White (Including Hispanic)	86005.3	0.767316
	Hispanic (of Any Race)	62080044	34.4	21355.5	0.178852	0.000344	0.902887	174.879	108565	0.0847062	0.00174879	0.347494		0	11	Black (Including Hispanic)	142710	0.117537			0	11	Black (Including Hispanic)	17686.5	0.157795
	Not Hispanic	269369237	36.399	98047.6	0.821148	0.00036399	0.955353	435.499	1173101	0.915294	0.00435499	0.86536		0	0.899891	Asian / OPI*	14398.3	0.0118585			0	0.899891	Asian / OPI*	7553.7	0.067392
	White (Including Hispanic)	229960813	37.4	86005.3	0.829432	0.000374	0.981627	458.976	1055466	0.880894	0.00458976	0.91201		0	0.100109	Americna Indian / Alaska Native*	1601.75	0.0013192			0	0.100109	Americna Indian / Alaska Native*	840.318	0.00749709
	Black (Including Hispanic)	41227384	42.9	17686.5	0.170568	0.000429	1.12598	346.153	142710	0.119106	0.00346153	0.687825
	SEER Colorectal Cancer Incidence							SEER Colorectal Cancer Prevalence
	HEAD AND NECK SQUAMOUS CELL CARCINOMA (HNSCC)													CHECK		Race/Ethnicity (Prevalence)	Expected Prevalent Patients (n)	Expected Prevalent Patients (%)			CHECK		Race/Ethnicity (Incidence)	Expected Incident Patients (n)	Expected Incident Patients (%)
	POPULATION INFO		INCIDENCE					PREVALENCE						1							1
	Race/Ethnicity	U.S. Population	Incidence / 100K	Expected Incident Patients (n)	Expected Incident Patients (%)	Proportional Incidence	Ratio of Proportional Incidence (Minority: Non-Hispanic White)	Prevalence / 100K	Expected Prevalent Patients (n)	Expected Prevalent Patients (%)	Proportional Prevalence	Ratio of Proportional Prevalence (Minority: Non-Hispanic White)		0	2	Non-Hispanic White	314332	0.829639			0	2	Non-Hispanic White	25687.5	0.723216
	Non-Hispanic White	191697647	13.4	25687.5	0.723216	0.000134	1	163.973	314332	0.829639	0.00163973	1		0	3	Non-Hispanic Black	25571	0.0674914			0	3	Non-Hispanic Black	3434.87	0.0967067
	Non-Hispanic Black	39940338	8.6	3434.87	0.0967067	8.6e-05	0.641791	64.023	25571	0.0674914	0.00064023	0.390449		0	4	Non-Hispanic Asian and Pacific Islander Alone	15694	0.0414223			0	4	Non-Hispanic Asian and Pacific Islander Alone	1740.7	0.0490085
	Non-Hispanic Asian and Pacific Islander Alone	20240737	8.6	1740.7	0.0490085	8.6e-05	0.641791	77.5367	15694	0.0414223	0.000775367	0.472863		0	5	Non-Hispanic American Indian and Alaska Native Alone	1232	0.00325171			0	5	Non-Hispanic American Indian and Alaska Native Alone	247.687	0.00697348
	Non-Hispanic American Indian and Alaska Native Alone	2251699	11	247.687	0.00697348	0.00011	0.820896	54.7142	1232	0.00325171	0.000547142	0.333679		0	8	Hispanic (of Any Race)	22049	0.0581955			0	8	Hispanic (of Any Race)	4407.68	0.124096
	Non-Hispanic Other	1689833		0	0	0	0	0		0	0	0
	Non-Hispanic Multiple	13548983		0	0	0	0	0		0	0	0		0	10	White (Including Hispanic)	320354	0.885073			0	10	White (Including Hispanic)	27825.3	0.829861
	Hispanic (of Any Race)	62080044	7.1	4407.68	0.124096	7.1e-05	0.529851	35.517	22049	0.0581955	0.00035517	0.216603		0	11	Black (Including Hispanic)	25759	0.0711669			0	11	Black (Including Hispanic)	3421.87	0.102054
	Not Hispanic	269369237	11.5495	31110.7	0.875904	0.000115495	0.861901	132.468	356829	0.941804	0.00132468	0.807868		0	0.899891	Asian / OPI*	14253.4	0.0393792			0	0.899891	Asian / OPI*	2054.37	0.0612694
	White (Including Hispanic)	229960813	12.1	27825.3	0.89049	0.000121	0.902985	139.308	320354	0.925576	0.00139308	0.84958		0	0.100109	Americna Indian / Alaska Native*	1585.63	0.00438077			0	0.100109	Americna Indian / Alaska Native*	228.54	0.00681597
	Black (Including Hispanic)	41227384	8.3	3421.87	0.10951	8.3e-05	0.619403	62.4803	25759	0.0744237	0.000624803	0.381041
	SEER H&N Incidence							SEER H&N Prevalence
	HEPATOCELLULAR CARCINOMA													CHECK		Race/Ethnicity (Prevalence)	Expected Prevalent Patients (n)	Expected Prevalent Patients (%)			CHECK		Race/Ethnicity (Incidence)	Expected Incident Patients (n)	Expected Incident Patients (%)
	POPULATION INFO		INCIDENCE					PREVALENCE						1							1
	Race/Ethnicity	U.S. Population	Incidence / 100K	Expected Incident Patients (n)	Expected Incident Patients (%)	Proportional Incidence	Ratio of Proportional Incidence (Minority: Non-Hispanic White)	Prevalence / 100K	Expected Prevalent Patients (n)	Expected Prevalent Patients (%)	Proportional Prevalence	Ratio of Proportional Prevalence (Minority: Non-Hispanic White)		0	2	Non-Hispanic White	54728	0.597369			0	2	Non-Hispanic White	14377.3	0.462319
	Non-Hispanic White	191697647	7.5	14377.3	0.462319	7.5e-05	1	28.5491	54728	0.597369	0.000285491	1		0	3	Non-Hispanic Black	12298	0.134236			0	3	Non-Hispanic Black	4393.44	0.141276
	Non-Hispanic Black	39940338	11	4393.44	0.141276	0.00011	1.46667	30.7909	12298	0.134236	0.000307909	1.07852		0	4	Non-Hispanic Asian and Pacific Islander Alone	9354	0.102101			0	4	Non-Hispanic Asian and Pacific Islander Alone	2530.09	0.081358
	Non-Hispanic Asian and Pacific Islander Alone	20240737	12.5	2530.09	0.081358	0.000125	1.66667	46.2137	9354	0.102101	0.000462137	1.61874		0	5	Non-Hispanic American Indian and Alaska Native Alone	723	0.00789172			0	5	Non-Hispanic American Indian and Alaska Native Alone	423.319	0.0136123
	Non-Hispanic American Indian and Alaska Native Alone	2251699	18.8	423.319	0.0136123	0.000188	2.50667	32.1091	723	0.00789172	0.000321091	1.1247		0	8	Hispanic (of Any Race)	14512	0.158402			0	8	Hispanic (of Any Race)	9374.09	0.301434
	Non-Hispanic Other	1689833		0	0	0	0	0		0	0	0
	Non-Hispanic Multiple	13548983		0	0	0	0	0		0	0	0		0	10	White (Including Hispanic)	73222	0.854369			0	10	White (Including Hispanic)	20236.6	0.719014
	Hispanic (of Any Race)	62080044	15.1	9374.09	0.301434	0.000151	2.01333	23.3763	14512	0.158402	0.000233763	0.818809		0	11	Black (Including Hispanic)	12481	0.145631			0	11	Black (Including Hispanic)	4452.56	0.158202
	Not Hispanic	269369237	8.06483	21724.2	0.698566	8.06483e-05	1.07531	28.6235	77103	0.841598	0.000286235	1.00261		-3748.05	0.899891	Asian / OPI*	0	0			0	0.899891	Asian / OPI*	3109.79	0.110492
	White (Including Hispanic)	229960813	8.8	20236.6	0.819655	8.8e-05	1.17333	31.8411	73222	0.854369	0.000318411	1.11531		-416.955	0.100109	Americna Indian / Alaska Native*	0	0			0	0.100109	Americna Indian / Alaska Native*	345.951	0.0122918
	Black (Including Hispanic)	41227384	10.8	4452.56	0.180345	0.000108	1.44	30.2736	12481	0.145631	0.000302736	1.0604
	SEER HCC Incidence							SEER HCC Prevalence
	MELANOMA													CHECK		Race/Ethnicity (Prevalence)	Expected Prevalent Patients (n)	Expected Prevalent Patients (%)			CHECK		Race/Ethnicity (Incidence)	Expected Incident Patients (n)	Expected Incident Patients (%)
	POPULATION INFO		INCIDENCE					PREVALENCE						1							1
	Race/Ethnicity	U.S. Population	Incidence / 100K	Expected Incident Patients (n)	Expected Incident Patients (%)	Proportional Incidence	Ratio of Proportional Incidence (Minority: Non-Hispanic White)	Prevalence / 100K	Expected Prevalent Patients (n)	Expected Prevalent Patients (%)	Proportional Prevalence	Ratio of Proportional Prevalence (Minority: Non-Hispanic White)		0	2	Non-Hispanic White	1210615	0.974021			0	2	Non-Hispanic White	59618	0.943935
	Non-Hispanic White	191697647	31.1	59618	0.943935	0.000311	1	631.523	1210615	0.974021	0.00631523	1		0	3	Non-Hispanic Black	3850	0.00309758			0	3	Non-Hispanic Black	359.463	0.0056914
	Non-Hispanic Black	39940338	0.9	359.463	0.0056914	9e-06	0.0289389	9.63938	3850	0.00309758	9.63938e-05	0.0152637		0	4	Non-Hispanic Asian and Pacific Islander Alone	3186	0.00256335			0	4	Non-Hispanic Asian and Pacific Islander Alone	263.13	0.00416615
	Non-Hispanic Asian and Pacific Islander Alone	20240737	1.3	263.13	0.00416615	1.3e-05	0.0418006	15.7405	3186	0.00256335	0.000157405	0.0249247		0	5	Non-Hispanic American Indian and Alaska Native Alone	958	0.000770776			0	5	Non-Hispanic American Indian and Alaska Native Alone	186.891	0.00295906
	Non-Hispanic American Indian and Alaska Native Alone	2251699	8.3	186.891	0.00295906	8.3e-05	0.266881	42.5457	958	0.000770776	0.000425457	0.0673699		0	8	Hispanic (of Any Race)	24295	0.019547			0	8	Hispanic (of Any Race)	2731.52	0.0432484
	Non-Hispanic Other	1689833		0	0	0	0	0		0	0	0
	Non-Hispanic Multiple	13548983		0	0	0	0	0		0	0	0		0	10	White (Including Hispanic)	1130867	0.912902			0	10	White (Including Hispanic)	58640	0.935114
	Hispanic (of Any Race)	62080044	4.4	2731.52	0.0432484	4.4e-05	0.141479	39.135	24295	0.019547	0.00039135	0.0619692		0	11	Black (Including Hispanic)	3910	0.00315638			0	11	Black (Including Hispanic)	371.046	0.00591696
	Not Hispanic	269369237	22.4329	60427.5	0.956752	0.000224329	0.721317	452.394	1218609	0.980453	0.00452394	0.716353		0	0.899891	Asian / OPI*	93573.3	0.0755379			0	0.899891	Asian / OPI*	3327.71	0.0530659
	White (Including Hispanic)	229960813	25.5	58640	0.993712	0.000255	0.819936	491.765	1130867	0.996554	0.00491765	0.778697		0	0.100109	Americna Indian / Alaska Native*	10409.7	0.00840328			0	0.100109	Americna Indian / Alaska Native*	370.194	0.00590336
	Black (Including Hispanic)	41227384	0.9	371.046	0.00628774	9e-06	0.0289389	9.48399	3910	0.00344561	9.48399e-05	0.0150176
	SEER Melanoma							SEER Melanoma Prevalence
	MULTIPLE MYELOMA													CHECK		Race/Ethnicity (Prevalence)	Expected Prevalent Patients (n)	Expected Prevalent Patients (%)			CHECK		Race/Ethnicity (Incidence)	Expected Incident Patients (n)	Expected Incident Patients (%)
	POPULATION INFO		INCIDENCE					PREVALENCE						1							1
	Race/Ethnicity	U.S. Population	Incidence / 100K	Expected Incident Patients (n)	Expected Incident Patients (%)	Proportional Incidence	Ratio of Proportional Incidence (Minority: Non-Hispanic White)	Prevalence / 100K	Expected Prevalent Patients (n)	Expected Prevalent Patients (%)	Proportional Prevalence	Ratio of Proportional Prevalence (Minority: Non-Hispanic White)		0	2	Non-Hispanic White	106007	0.677578			0	2	Non-Hispanic White	12268.6	0.527509
	Non-Hispanic White	191697647	6.4	12268.6	0.527509	6.4e-05	1	55.2991	106007	0.677578	0.000552991	1		0	3	Non-Hispanic Black	32300	0.206456			0	3	Non-Hispanic Black	5791.35	0.249008
	Non-Hispanic Black	39940338	14.5	5791.35	0.249008	0.000145	2.26562	80.8706	32300	0.206456	0.000808706	1.46242		0	4	Non-Hispanic Asian and Pacific Islander Alone	4342	0.0277533			0	4	Non-Hispanic Asian and Pacific Islander Alone	809.629	0.0348112
	Non-Hispanic Asian and Pacific Islander Alone	20240737	4	809.629	0.0348112	4e-05	0.625	21.4518	4342	0.0277533	0.000214518	0.387923		0	5	Non-Hispanic American Indian and Alaska Native Alone	599	0.0038287			0	5	Non-Hispanic American Indian and Alaska Native Alone	166.626	0.00716433
	Non-Hispanic American Indian and Alaska Native Alone	2251699	7.4	166.626	0.00716433	7.4e-05	1.15625	26.6021	599	0.0038287	0.000266021	0.481059		0	8	Hispanic (of Any Race)	13202	0.0843848			0	8	Hispanic (of Any Race)	4221.44	0.181507
	Non-Hispanic Other	1689833		0	0	0	0	0		0	0	0
	Non-Hispanic Multiple	13548983		0	0	0	0	0		0	0	0		0	10	White (Including Hispanic)	11787	0.0777974			0	10	White (Including Hispanic)	14947.5	0.670848
	Hispanic (of Any Race)	62080044	6.8	4221.44	0.181507	6.8e-05	1.0625	21.2661	13202	0.0843848	0.000212661	0.384565		0	11	Black (Including Hispanic)	32670	0.215631			0	11	Black (Including Hispanic)	5813.06	0.260893
	Not Hispanic	269369237	7.06697	19036.3	0.818493	7.06697e-05	1.10421	53.179	143248	0.915615	0.00053179	0.961663		0	0.899891	Asian / OPI*	96335.1	0.635838			0	0.899891	Asian / OPI*	1368.67	0.0614264
	White (Including Hispanic)	229960813	6.5	14947.5	0.719994	6.5e-05	1.01562	5.12566	11787	0.265133	5.12566e-05	0.0926897		0	0.100109	Americna Indian / Alaska Native*	10716.9	0.0707343			0	0.100109	Americna Indian / Alaska Native*	152.259	0.00683343
	Black (Including Hispanic)	41227384	14.1	5813.06	0.280006	0.000141	2.20312	79.2434	32670	0.734867	0.000792434	1.433
	SEER Multiple Myeloma Incidence							SEER Multiple Myeloma Prevalence
	LUNG CANCER													CHECK		Race/Ethnicity (Prevalence)	Expected Prevalent Patients (n)	Expected Prevalent Patients (%)			CHECK		Race/Ethnicity (Incidence)	Expected Incident Patients (n)	Expected Incident Patients (%)
	POPULATION INFO		INCIDENCE					PREVALENCE						1							1
	Race/Ethnicity	U.S. Population	Incidence / 100K	Expected Incident Patients (n)	Expected Incident Patients (%)	Proportional Incidence	Ratio of Proportional Incidence (Minority: Non-Hispanic White)	Prevalence / 100K	Expected Prevalent Patients (n)	Expected Prevalent Patients (%)	Proportional Prevalence	Ratio of Proportional Prevalence (Minority: Non-Hispanic White)		0	2	Non-Hispanic White	450942	0.808091			0	2	Non-Hispanic White	111951	0.701359
	Non-Hispanic White	191697647	58.4	111951	0.701359	0.000584	1	235.236	450942	0.808091	0.00235236	1		0	3	Non-Hispanic Black	57133	0.102383			0	3	Non-Hispanic Black	22406.5	0.140374
	Non-Hispanic Black	39940338	56.1	22406.5	0.140374	0.000561	0.960616	143.046	57133	0.102383	0.00143046	0.608095		0	4	Non-Hispanic Asian and Pacific Islander Alone	22158	0.0397073			0	4	Non-Hispanic Asian and Pacific Islander Alone	7165.22	0.0448891
	Non-Hispanic Asian and Pacific Islander Alone	20240737	35.4	7165.22	0.0448891	0.000354	0.606164	109.472	22158	0.0397073	0.00109472	0.465372		0	5	Non-Hispanic American Indian and Alaska Native Alone	1695	0.00303745			0	5	Non-Hispanic American Indian and Alaska Native Alone	1087.57	0.00681347
	Non-Hispanic American Indian and Alaska Native Alone	2251699	48.3	1087.57	0.00681347	0.000483	0.827055	75.2765	1695	0.00303745	0.000752765	0.320004		0	8	Hispanic (of Any Race)	26106	0.0467821			0	8	Hispanic (of Any Race)	17009.9	0.106565
	Non-Hispanic Other	1689833		0	0	0	0	0		0	0	0
	Non-Hispanic Multiple	13548983		0	0	0	0	0		0	0	0		0	10	White (Including Hispanic)	454790	0.851378			0	10	White (Including Hispanic)	122799	0.811262
	Hispanic (of Any Race)	62080044	27.4	17009.9	0.106565	0.000274	0.469178	42.0522	26106	0.0467821	0.000420522	0.178766		0	11	Black (Including Hispanic)	57821	0.108242			0	11	Black (Including Hispanic)	22304	0.14735
	Not Hispanic	269369237	52.9425	142611	0.893435	0.000529425	0.906549	197.472	531928	0.953218	0.00197472	0.839462		0	0.899891	Asian / OPI*	19410.6	0.0363372			0	0.899891	Asian / OPI*	5637.63	0.0372446
	White (Including Hispanic)	229960813	53.4	122799	0.846288	0.000534	0.914384	197.768	454790	0.887203	0.00197768	0.840723		0	0.100109	Americna Indian / Alaska Native*	2159.35	0.00404237			0	0.100109	Americna Indian / Alaska Native*	627.164	0.00414331
	Black (Including Hispanic)	41227384	54.1	22304	0.153712	0.000541	0.92637	140.249	57821	0.112797	0.00140249	0.596205
	SEER Lung Cancer Incidence							SEER Lung Cancer Prevalence
	SCLC													CHECK		Race/Ethnicity (Prevalence)	Expected Prevalent Patients (n)	Expected Prevalent Patients (%)			CHECK		Race/Ethnicity (Incidence)	Expected Incident Patients (n)	Expected Incident Patients (%)
	POPULATION INFO		INCIDENCE					PREVALENCE						1							1
	Race/Ethnicity	U.S. Population	Incidence / 100K	Expected Incident Patients (n)	Expected Incident Patients (%)	Proportional Incidence	Ratio of Proportional Incidence (Minority: Non-Hispanic White)	Prevalence / 100K	Expected Prevalent Patients (n)	Expected Prevalent Patients (%)	Proportional Prevalence	Ratio of Proportional Prevalence (Minority: Non-Hispanic White)		0	2	Non-Hispanic White	23382	0.859506			0	2	Non-Hispanic White	13227.1	0.767004
	Non-Hispanic White	191697647	6.9	13227.1	0.767004	6.9e-05	1	12.1973	23382	0.859506	0.000121973	1		0	3	Non-Hispanic Black	1760	0.0646964			0	3	Non-Hispanic Black	1917.14	0.111169
	Non-Hispanic Black	39940338	4.8	1917.14	0.111169	4.8e-05	0.695652	4.40657	1760	0.0646964	4.40657e-05	0.361273		0	4	Non-Hispanic Asian and Pacific Islander Alone	687	0.0252536			0	4	Non-Hispanic Asian and Pacific Islander Alone	404.815	0.0234741
	Non-Hispanic Asian and Pacific Islander Alone	20240737	2	404.815	0.0234741	2e-05	0.289855	3.39415	687	0.0252536	3.39415e-05	0.278269		0	5	Non-Hispanic American Indian and Alaska Native Alone	167	0.0061388			0	5	Non-Hispanic American Indian and Alaska Native Alone	144.109	0.00835646
	Non-Hispanic American Indian and Alaska Native Alone	2251699	6.4	144.109	0.00835646	6.4e-05	0.927536	7.41662	167	0.0061388	7.41662e-05	0.608053		0	8	Hispanic (of Any Race)	1208	0.0444052			0	8	Hispanic (of Any Race)	1552	0.0899961
	Non-Hispanic Other	1689833		0	0	0	0	0		0	0	0
	Non-Hispanic Multiple	13548983		0	0	0	0	0		0	0	0		0	10	White (Including Hispanic)	23258	0.882657			0	10	White (Including Hispanic)	14027.6	0.840164
	Hispanic (of Any Race)	62080044	2.5	1552	0.0899961	2.5e-05	0.362319	1.94587	1208	0.0444052	1.94587e-05	0.159533		0	11	Black (Including Hispanic)	2805	0.106452			0	11	Black (Including Hispanic)	1896.46	0.113586
	Not Hispanic	269369237	5.82591	15693.2	0.910004	5.82591e-05	0.844334	9.65069	25996	0.955595	9.65069e-05	0.791213		0	0.899891	Asian / OPI*	258.269	0.00980147			0	0.899891	Asian / OPI*	694.901	0.0416201
	White (Including Hispanic)	229960813	6.1	14027.6	0.880906	6.1e-05	0.884058	10.1139	23258	0.892376	0.000101139	0.829189		0	0.100109	Americna Indian / Alaska Native*	28.7313	0.00109037			0	0.100109	Americna Indian / Alaska Native*	77.3049	0.00463007
	Black (Including Hispanic)	41227384	4.6	1896.46	0.119094	4.6e-05	0.666667	6.80373	2805	0.107624	6.80373e-05	0.557805
	SEER SCLC Cancer Incidence							SEER SCLC Cancer Prevalence
	NSCLC													CHECK		Race/Ethnicity (Prevalence)	Expected Prevalent Patients (n)	Expected Prevalent Patients (%)			CHECK		Race/Ethnicity (Incidence)	Expected Incident Patients (n)	Expected Incident Patients (%)
	POPULATION INFO		INCIDENCE					PREVALENCE						1							1
	Race/Ethnicity	U.S. Population	Incidence / 100K	Expected Incident Patients (n)	Expected Incident Patients (%)	Proportional Incidence	Ratio of Proportional Incidence (Minority: Non-Hispanic White)	Prevalence / 100K	Expected Prevalent Patients (n)	Expected Prevalent Patients (%)	Proportional Prevalence	Ratio of Proportional Prevalence (Minority: Non-Hispanic White)		0	2	Non-Hispanic White	427560	0.805456			0	2	Non-Hispanic White	69969.6	0.688962
	Non-Hispanic White	191697647	36.5	69969.6	0.688962	0.000365	1	223.039	427560	0.805456	0.00223039	1		0	3	Non-Hispanic Black	55373	0.104314			0	3	Non-Hispanic Black	15017.6	0.147872
	Non-Hispanic Black	39940338	37.6	15017.6	0.147872	0.000376	1.03014	138.639	55373	0.104314	0.00138639	0.621593		0	4	Non-Hispanic Asian and Pacific Islander Alone	21471	0.040448			0	4	Non-Hispanic Asian and Pacific Islander Alone	5242.35	0.0516192
	Non-Hispanic Asian and Pacific Islander Alone	20240737	25.9	5242.35	0.0516192	0.000259	0.709589	106.078	21471	0.040448	0.00106078	0.475604		0	5	Non-Hispanic American Indian and Alaska Native Alone	1528	0.00287851			0	5	Non-Hispanic American Indian and Alaska Native Alone	650.741	0.00640758
	Non-Hispanic American Indian and Alaska Native Alone	2251699	28.9	650.741	0.00640758	0.000289	0.791781	67.8599	1528	0.00287851	0.000678599	0.304252		0	8	Hispanic (of Any Race)	24898	0.0469039			0	8	Hispanic (of Any Race)	10677.8	0.10514
	Non-Hispanic Other	1689833		0	0	0	0	0		0	0	0
	Non-Hispanic Multiple	13548983		0	0	0	0	0		0	0	0		0	10	White (Including Hispanic)	431532	0.849755			0	10	White (Including Hispanic)	76806.9	0.802874
	Hispanic (of Any Race)	62080044	17.2	10677.8	0.10514	0.000172	0.471233	40.1063	24898	0.0469039	0.000401063	0.179818		0	11	Black (Including Hispanic)	55016	0.108335			0	11	Black (Including Hispanic)	15006.8	0.156868
	Not Hispanic	269369237	33.7382	90880.3	0.89486	0.000337382	0.924334	187.821	505932	0.953096	0.00187821	0.8421		0	0.899891	Asian / OPI*	19152.4	0.0377141			0	0.899891	Asian / OPI*	3465.75	0.036228
	White (Including Hispanic)	229960813	33.4	76806.9	0.836552	0.000334	0.915068	187.655	431532	0.886926	0.00187655	0.841354		0	0.100109	Americna Indian / Alaska Native*	2130.62	0.00419554			0	0.100109	Americna Indian / Alaska Native*	385.55	0.00403021
	Black (Including Hispanic)	41227384	36.4	15006.8	0.163448	0.000364	0.99726	133.445	55016	0.113074	0.00133445	0.598305
	PROSTATE CANCER													CHECK		Race/Ethnicity (Prevalence)	Expected Prevalent Patients (n)	Expected Prevalent Patients (%)			CHECK		Race/Ethnicity (Incidence)	Expected Incident Patients (n)	Expected Incident Patients (%)
	POPULATION INFO		INCIDENCE					PREVALENCE						1							1
	Race/Ethnicity	U.S. Population	Incidence / 100K	Expected Incident Patients (n)	Expected Incident Patients (%)	Proportional Incidence	Ratio of Proportional Incidence (Minority: Non-Hispanic White)	Prevalence / 100K	Expected Prevalent Patients (n)	Expected Prevalent Patients (%)	Proportional Prevalence	Ratio of Proportional Prevalence (Minority: Non-Hispanic White)		0	2	Non-Hispanic White	2483241	0.777565			0	2	Non-Hispanic White	103985	0.599897
	Non-Hispanic White	9.4532e+07	110	103985	0.599897	0.0011	1	2626.88	2483241	0.777565	0.0262688	1		0	3	Non-Hispanic Black	437017	0.136841			0	3	Non-Hispanic Black	35055.9	0.20224
	Non-Hispanic Black	1.91144e+07	183.4	35055.9	0.20224	0.001834	1.66727	2286.32	437017	0.136841	0.0228632	0.870355		0	4	Non-Hispanic Asian and Pacific Islander Alone	70006	0.0219206			0	4	Non-Hispanic Asian and Pacific Islander Alone	5746.17	0.0331501
	Non-Hispanic Asian and Pacific Islander Alone	9.64123e+06	59.6	5746.17	0.0331501	0.000596	0.541818	726.111	70006	0.0219206	0.00726111	0.276416		0	5	Non-Hispanic American Indian and Alaska Native Alone	5413	0.00169495			0	5	Non-Hispanic American Indian and Alaska Native Alone	786.918	0.00453978
	Non-Hispanic American Indian and Alaska Native Alone	1.11937e+06	70.3	786.918	0.00453978	0.000703	0.639091	483.575	5413	0.00169495	0.00483575	0.184087		0	8	Hispanic (of Any Race)	197934	0.0619781			0	8	Hispanic (of Any Race)	27764.1	0.160173
	Non-Hispanic Other	864631		0	0	0	0	0		0	0	0
	Non-Hispanic Multiple	6.75864e+06		0	0	0	0	0		0	0	0		0	10	White (Including Hispanic)	2610644	0.83723			0	10	White (Including Hispanic)	119689	0.717536
	Hispanic (of Any Race)	3.13365e+07	88.6	27764.1	0.160173	0.000886	0.805455	631.641	197934	0.0619781	0.00631641	0.240453		0	11	Black (Including Hispanic)	440954	0.141413			0	11	Black (Including Hispanic)	35041.2	0.210073
	Not Hispanic	1.3203e+08	110.258	145574	0.839827	0.00110258	1.00235	2268.93	2995677	0.938022	0.0226893	0.863736		0	0.899891	Asian / OPI*	59927.3	0.0192186			0	0.899891	Asian / OPI*	10866.4	0.0651442
	White (Including Hispanic)	113664533	105.3	119689	0.773533	0.001053	0.957273	2296.8	2610644	0.855501	0.022968	0.874344		0	0.100109	Americna Indian / Alaska Native*	6666.67	0.00213799			0	0.100109	Americna Indian / Alaska Native*	1208.84	0.00724702
	Black (Including Hispanic)	19730397	177.6	35041.2	0.226467	0.001776	1.61455	2234.9	440954	0.144499	0.022349	0.85078
	SEER Prostate Cancer Incidence							SEER Prostate Cancer Prevalence
	CERVICAL CANCER													CHECK		Race/Ethnicity (Prevalence)	Expected Prevalent Patients (n)	Expected Prevalent Patients (%)			CHECK		Race/Ethnicity (Incidence)	Expected Incident Patients (n)	Expected Incident Patients (%)
	POPULATION INFO		INCIDENCE					PREVALENCE						1							1
	Race/Ethnicity	U.S. Population	Incidence / 100K	Expected Incident Patients (n)	Expected Incident Patients (%)	Proportional Incidence	Ratio of Proportional Incidence (Minority: Non-Hispanic White)	Prevalence / 100K	Expected Prevalent Patients (n)	Expected Prevalent Patients (%)	Proportional Prevalence	Ratio of Proportional Prevalence (Minority: Non-Hispanic White)		0	2	Non-Hispanic White	117716	0.634995			0	2	Non-Hispanic White	6898.76	0.546238
	Non-Hispanic White	9.71657e+07	7.1	6898.76	0.546238	7.1e-05	1	121.15	117716	0.634995	0.0012115	1		0	3	Non-Hispanic Black	19591	0.10568			0	3	Non-Hispanic Black	1874.33	0.148408
	Non-Hispanic Black	2.08259e+07	9	1874.33	0.148408	9e-05	1.26761	94.0704	19591	0.10568	0.000940704	0.77648		0	4	Non-Hispanic Asian and Pacific Islander Alone	9834	0.0530475			0	4	Non-Hispanic Asian and Pacific Islander Alone	667.769	0.0528734
	Non-Hispanic Asian and Pacific Islander Alone	1.05995e+07	6.3	667.769	0.0528734	6.3e-05	0.887324	92.7779	9834	0.0530475	0.000927779	0.765812		0	5	Non-Hispanic American Indian and Alaska Native Alone	1037	0.00559389			0	5	Non-Hispanic American Indian and Alaska Native Alone	114.365	0.00905533
	Non-Hispanic American Indian and Alaska Native Alone	1.13233e+06	10.1	114.365	0.00905533	0.000101	1.42254	91.5813	1037	0.00559389	0.000915813	0.755934		0	8	Hispanic (of Any Race)	37203	0.200684			0	8	Hispanic (of Any Race)	3074.36	0.243425
	Non-Hispanic Other	825202		0	0	0	0	0		0	0	0
	Non-Hispanic Multiple	6.79035e+06		0	0	0	0	0		0	0	0		0	10	White (Including Hispanic)	163020	0.890187			0	10	White (Including Hispanic)	9071.11	0.765659
	Hispanic (of Any Race)	3.07436e+07	10	3074.36	0.243425	0.0001	1.40845	121.011	37203	0.200684	0.00121011	0.998852		0	11	Black (Including Hispanic)	20110	0.109813			0	11	Black (Including Hispanic)	1891.73	0.159674
	Not Hispanic	1.37339e+08	6.95741	9555.23	0.756575	6.95741e-05	0.979916	107.892	148178	0.799316	0.00107892	0.890569		-7757.06	0.899891	Asian / OPI*	0	0			0	0.899891	Asian / OPI*	796.05	0.0671916
	White (Including Hispanic)	116296280	7.8	9071.11	0.827441	7.8e-05	1.09859	140.176	163020	0.890187	0.00140176	1.15705		-862.941	0.100109	Americna Indian / Alaska Native*	0	0			0	0.100109	Americna Indian / Alaska Native*	88.5573	0.00747479
	Black (Including Hispanic)	21496987	8.8	1891.73	0.172559	8.8e-05	1.23944	93.548	20110	0.109813	0.00093548	0.772168
	SEER Cervical Cancer Incidence							SEER Cervical Cancer Prevalence
	GASTRIC CANCER													CHECK		Race/Ethnicity (Prevalence)	Expected Prevalent Patients (n)	Expected Prevalent Patients (%)			CHECK		Race/Ethnicity (Incidence)	Expected Incident Patients (n)	Expected Incident Patients (%)
	POPULATION INFO		INCIDENCE					PREVALENCE						1							1
	Race/Ethnicity	U.S. Population	Incidence / 100K	Expected Incident Patients (n)	Expected Incident Patients (%)	Proportional Incidence	Ratio of Proportional Incidence (Minority: Non-Hispanic White)	Prevalence / 100K	Expected Prevalent Patients (n)	Expected Prevalent Patients (%)	Proportional Prevalence	Ratio of Proportional Prevalence (Minority: Non-Hispanic White)		0	2	Non-Hispanic White	64857	0.596672			0	2	Non-Hispanic White	10351.7	0.453007
	Non-Hispanic White	191697647	5.4	10351.7	0.453007	5.4e-05	1	33.833	64857	0.596672	0.00033833	1		0	3	Non-Hispanic Black	15731	0.144722			0	3	Non-Hispanic Black	4033.97	0.176534
	Non-Hispanic Black	39940338	10.1	4033.97	0.176534	0.000101	1.87037	39.3862	15731	0.144722	0.000393862	1.16414		0	4	Non-Hispanic Asian and Pacific Islander Alone	9978	0.0917956			0	4	Non-Hispanic Asian and Pacific Islander Alone	1963.35	0.0859197
	Non-Hispanic Asian and Pacific Islander Alone	20240737	9.7	1963.35	0.0859197	9.7e-05	1.7963	49.2966	9978	0.0917956	0.000492966	1.45706		0	5	Non-Hispanic American Indian and Alaska Native Alone	601	0.00552908			0	5	Non-Hispanic American Indian and Alaska Native Alone	231.925	0.0101494
	Non-Hispanic American Indian and Alaska Native Alone	2251699	10.3	231.925	0.0101494	0.000103	1.90741	26.691	601	0.00552908	0.00026691	0.788904		0	8	Hispanic (of Any Race)	17531	0.161282			0	8	Hispanic (of Any Race)	6270.08	0.27439
	Non-Hispanic Other	1689833		0	0	0	0	0		0	0	0
	Non-Hispanic Multiple	13548983		0	0	0	0	0		0	0	0		0	10	White (Including Hispanic)	87843	0.845986			0	10	White (Including Hispanic)	14717.5	0.712514
	Hispanic (of Any Race)	62080044	10.1	6270.08	0.27439	0.000101	1.87037	28.2393	17531	0.161282	0.000282393	0.83467		0	11	Black (Including Hispanic)	15992	0.154014			0	11	Black (Including Hispanic)	4040.28	0.195601
	Not Hispanic	269369237	6.15546	16580.9	0.72561	6.15546e-05	1.1399	33.8446	91167	0.838718	0.000338446	1.00034		-5143.78	0.899891	Asian / OPI*	0	0			0	0.899891	Asian / OPI*	1707.95	0.0826866
	White (Including Hispanic)	229960813	6.4	14717.5	0.784608	6.4e-05	1.18519	38.1991	87843	0.845986	0.000381991	1.12905		-572.224	0.100109	Americna Indian / Alaska Native*	0	0			0	0.100109	Americna Indian / Alaska Native*	190.003	0.00919855
	Black (Including Hispanic)	41227384	9.8	4040.28	0.215392	9.8e-05	1.81481	38.7898	15992	0.154014	0.000387898	1.14651
	SEER Gastric Cancer Incidence							SEER Gastric Cancer Prevalence
	OVARIAN CANCER													CHECK		Race/Ethnicity (Prevalence)	Expected Prevalent Patients (n)	Expected Prevalent Patients (%)			CHECK		Race/Ethnicity (Incidence)	Expected Incident Patients (n)	Expected Incident Patients (%)
	POPULATION INFO		INCIDENCE					PREVALENCE						1							1
	Race/Ethnicity	U.S. Population	Incidence / 100K	Expected Incident Patients (n)	Expected Incident Patients (%)	Proportional Incidence	Ratio of Proportional Incidence (Minority: Non-Hispanic White)	Prevalence / 100K	Expected Prevalent Patients (n)	Expected Prevalent Patients (%)	Proportional Prevalence	Ratio of Proportional Prevalence (Minority: Non-Hispanic White)		0	2	Non-Hispanic White	146949	0.76512			0	2	Non-Hispanic White	10688.2	0.633361
	Non-Hispanic White	9.71657e+07	11	10688.2	0.633361	0.00011	1	151.235	146949	0.76512	0.00151235	1		0	3	Non-Hispanic Black	13707	0.0713683			0	3	Non-Hispanic Black	1895.16	0.112303
	Non-Hispanic Black	2.08259e+07	9.1	1895.16	0.112303	9.1e-05	0.827273	65.8171	13707	0.0713683	0.000658171	0.435196		0	4	Non-Hispanic Asian and Pacific Islander Alone	10126	0.0527231			0	4	Non-Hispanic Asian and Pacific Islander Alone	996.354	0.0590418
	Non-Hispanic Asian and Pacific Islander Alone	1.05995e+07	9.4	996.354	0.0590418	9.4e-05	0.854545	95.5327	10126	0.0527231	0.000955327	0.631682		0	5	Non-Hispanic American Indian and Alaska Native Alone	767	0.00399354			0	5	Non-Hispanic American Indian and Alaska Native Alone	129.085	0.00764932
	Non-Hispanic American Indian and Alaska Native Alone	1.13233e+06	11.4	129.085	0.00764932	0.000114	1.03636	67.7366	767	0.00399354	0.000677366	0.447888		0	8	Hispanic (of Any Race)	20511	0.106795			0	8	Hispanic (of Any Race)	3166.59	0.187645
	Non-Hispanic Other	825202		0	0	0	0	0		0	0	0
	Non-Hispanic Multiple	6.79035e+06		0	0	0	0	0		0	0	0		0	10	White (Including Hispanic)	164447	0.907709			0	10	White (Including Hispanic)	12792.6	0.81223
	Hispanic (of Any Race)	3.07436e+07	10.3	3166.59	0.187645	0.000103	0.936364	66.7164	20511	0.106795	0.000667164	0.441142		0	11	Black (Including Hispanic)	14043	0.0775141			0	11	Black (Including Hispanic)	1913.23	0.121475
	Not Hispanic	1.37339e+08	9.98174	13708.8	0.812355	9.98174e-05	0.907431	124.909	171549	0.893205	0.00124909	0.825925		0	0.899891	Asian / OPI*	2409.01	0.0132972			0	0.899891	Asian / OPI*	939.619	0.0596585
	White (Including Hispanic)	116296280	11	12792.6	0.8699	0.00011	1	141.403	164447	0.921323	0.00141403	0.934989		0	0.100109	Americna Indian / Alaska Native*	267.992	0.00147926			0	0.100109	Americna Indian / Alaska Native*	104.529	0.00663676
	Black (Including Hispanic)	21496987	8.9	1913.23	0.1301	8.9e-05	0.809091	65.3254	14043	0.0786767	0.000653254	0.431945
	SEER Ovarian Cancer Incidence							SEER Ovarian Cancer Prevalence
	BLADDER CANCER													CHECK		Race/Ethnicity (Prevalence)	Expected Prevalent Patients (n)	Expected Prevalent Patients (%)			CHECK		Race/Ethnicity (Incidence)	Expected Incident Patients (n)	Expected Incident Patients (%)
	POPULATION INFO		INCIDENCE					PREVALENCE						1							1
	Race/Ethnicity	U.S. Population	Incidence / 100K	Expected Incident Patients (n)	Expected Incident Patients (%)	Proportional Incidence	Ratio of Proportional Incidence (Minority: Non-Hispanic White)	Prevalence / 100K	Expected Prevalent Patients (n)	Expected Prevalent Patients (%)	Proportional Prevalence	Ratio of Proportional Prevalence (Minority: Non-Hispanic White)		0	2	Non-Hispanic White	601113	0.884628			0	2	Non-Hispanic White	42940.3	0.769982
	Non-Hispanic White	191697647	22.4	42940.3	0.769982	0.000224	1	313.573	601113	0.884628	0.00313573	1		0	3	Non-Hispanic Black	33251	0.0489339			0	3	Non-Hispanic Black	4473.32	0.0802131
	Non-Hispanic Black	39940338	11.2	4473.32	0.0802131	0.000112	0.5	83.2517	33251	0.0489339	0.000832517	0.265493		0	4	Non-Hispanic Asian and Pacific Islander Alone	14367	0.0211432			0	4	Non-Hispanic Asian and Pacific Islander Alone	1740.7	0.0312133
	Non-Hispanic Asian and Pacific Islander Alone	20240737	8.6	1740.7	0.0312133	8.6e-05	0.383929	70.9806	14367	0.0211432	0.000709806	0.22636		0	5	Non-Hispanic American Indian and Alaska Native Alone	1095	0.00161146			0	5	Non-Hispanic American Indian and Alaska Native Alone	281.462	0.00504703
	Non-Hispanic American Indian and Alaska Native Alone	2251699	12.5	281.462	0.00504703	0.000125	0.558036	48.6299	1095	0.00161146	0.000486299	0.155083		0	8	Hispanic (of Any Race)	29683	0.043683			0	8	Hispanic (of Any Race)	6332.16	0.113545
	Non-Hispanic Other	1689833		0	0	0	0	0		0	0	0
	Non-Hispanic Multiple	13548983		0	0	0	0	0		0	0	0		0	10	White (Including Hispanic)	601752	0.906189			0	10	White (Including Hispanic)	46912	0.87285
	Hispanic (of Any Race)	62080044	10.2	6332.16	0.113545	0.000102	0.455357	47.8141	29683	0.043683	0.000478141	0.152481		0	11	Black (Including Hispanic)	33644	0.0506651			0	11	Black (Including Hispanic)	4535.01	0.084379
	Not Hispanic	269369237	18.3524	49435.8	0.886455	0.000183524	0.819304	241.24	649826	0.956317	0.0024124	0.769325		0	0.899891	Asian / OPI*	25782.8	0.0388267			0	0.899891	Asian / OPI*	2068.61	0.0384889
	White (Including Hispanic)	229960813	20.4	46912	0.911851	0.000204	0.910714	261.676	601752	0.94705	0.00261676	0.834496		0	0.100109	Americna Indian / Alaska Native*	2868.23	0.00431931			0	0.100109	Americna Indian / Alaska Native*	230.125	0.00428173
	Black (Including Hispanic)	41227384	11	4535.01	0.0881492	0.00011	0.491071	81.606	33644	0.0529497	0.00081606	0.260245
	SEER Bladder Cancer Incidence							SEER Bladder Cancer Prevalence
	NHL													CHECK		Race/Ethnicity (Prevalence)	Expected Prevalent Patients (n)	Expected Prevalent Patients (%)			CHECK		Race/Ethnicity (Incidence)	Expected Incident Patients (n)	Expected Incident Patients (%)
	POPULATION INFO		INCIDENCE					PREVALENCE						1							1
	Race/Ethnicity	U.S. Population	Incidence / 100K	Expected Incident Patients (n)	Expected Incident Patients (%)	Proportional Incidence	Ratio of Proportional Incidence (Minority: Non-Hispanic White)	Prevalence / 100K	Expected Prevalent Patients (n)	Expected Prevalent Patients (%)	Proportional Prevalence	Ratio of Proportional Prevalence (Minority: Non-Hispanic White)		0	2	Non-Hispanic White	577305	0.798429			0	2	Non-Hispanic White	39106.3	0.664135
	Non-Hispanic White	191697647	20.4	39106.3	0.664135	0.000204	1	301.154	577305	0.798429	0.00301154	1		0	3	Non-Hispanic Black	57617	0.0796859			0	3	Non-Hispanic Black	5831.29	0.0990316
	Non-Hispanic Black	39940338	14.6	5831.29	0.0990316	0.000146	0.715686	144.258	57617	0.0796859	0.00144258	0.479016		0	4	Non-Hispanic Asian and Pacific Islander Alone	23633	0.0326851			0	4	Non-Hispanic Asian and Pacific Islander Alone	2752.74	0.0467492
	Non-Hispanic Asian and Pacific Islander Alone	20240737	13.6	2752.74	0.0467492	0.000136	0.666667	116.76	23633	0.0326851	0.0011676	0.387707		0	5	Non-Hispanic American Indian and Alaska Native Alone	1791	0.002477			0	5	Non-Hispanic American Indian and Alaska Native Alone	328.748	0.00558306
	Non-Hispanic American Indian and Alaska Native Alone	2251699	14.6	328.748	0.00558306	0.000146	0.715686	79.5399	1791	0.002477	0.000795399	0.264117		0	8	Hispanic (of Any Race)	62705	0.0867228			0	8	Hispanic (of Any Race)	10864	0.184501
	Non-Hispanic Other	1689833		0	0	0	0	0		0	0	0
	Non-Hispanic Multiple	13548983		0	0	0	0	0		0	0	0		0	10	White (Including Hispanic)	622961	0.892971			0	10	White (Including Hispanic)	45762.2	0.820087
	Hispanic (of Any Race)	62080044	17.5	10864	0.184501	0.000175	0.857843	101.007	62705	0.0867228	0.00101007	0.335399		0	11	Black (Including Hispanic)	58562	0.0839446			0	11	Black (Including Hispanic)	5895.52	0.105651
	Not Hispanic	269369237	17.8265	48019.1	0.815499	0.000178265	0.873848	245.145	660346	0.913277	0.00245145	0.81402		0	0.899891	Asian / OPI*	14491.8	0.0207731			0	0.899891	Asian / OPI*	3729.06	0.066827
	White (Including Hispanic)	229960813	19.9	45762.2	0.885873	0.000199	0.97549	270.899	622961	0.914072	0.00270899	0.899536		0	0.100109	Americna Indian / Alaska Native*	1612.16	0.00231092			0	0.100109	Americna Indian / Alaska Native*	414.842	0.00743423
	Black (Including Hispanic)	41227384	14.3	5895.52	0.114127	0.000143	0.70098	142.046	58562	0.0859281	0.00142046	0.471674
	SEER NHL Incidence							SEER NHL Prevalence
